# Supplementary material for: MAPK10 Expression as a Prognostic Marker of the Immunosuppressive Tumor Microenvironment in Human Hepatocellular Carcinoma
Source: Front Oncol. 2021 Aug 2;11:687371. doi: 10.3389/fonc.2021.687371 (PMC8366563; doi:10.3389/fonc.2021.687371)
Supplement: Supplementary Figure 1 — The schematic diagram for the analysis of MAPK10-associated immune acitvity. R package of GSVA (Gene Set Variation Analysis) using gene-centric single sample Gene Set Enrichment Analysis (ssGSEA) method was utilized to analyze the immune activity of the tumor microenvironment for each cancer patient with HCC. (A) Schematic diagram depicts the work flow to evaluate the correlation between immune activity and MAPK10 expression. (B) On the basis of immune profiles obtained from GSVA package, HCC patients were classified into three categories through the use of the hierarchical clustering algorithm. (C) As described in the Materials and Methods section, the three categories (cluster 1, 2 and 3) classified by hierarchical clustering approach were considered to be low immune activity, medium immune activity and high immune activity respectively. [file DataSheet_1.zip › SupplementaryMaterial/Supplementary Table 1_495Differentially expressed Immune-associated Genes (495DIGs).xlsx]

## Sheet: Supplementary Table S1_495Diffe
GeneName	AverageMeanValueInLowMAPK10patients	AverageMeanValueInHighMAPK10patients	log2(Fold Change)	P Value	False Discovery Rate (FDR)
ABCC4	1.40412	2.78948	-0.990327	3.15e-07	8.32e-07
ACVRL1	2.20324	3.66389	-0.73375	7.81e-17	1.24e-15
AKT3	0.624093	1.99354	-1.6755	5.22e-25	4.15e-23
AMH	0.197108	0.557906	-1.50104	0.000766291	0.00119871
AMHR2	0.0159914	0.0995088	-2.63753	0.000103421	0.000182799
ANGPT1	0.333342	0.767207	-1.20261	3.1e-16	4.39e-15
ANGPT4	0.0477482	0.172976	-1.85706	3.34e-05	6.4e-05
ANGPTL1	1.53575	4.0062	-1.38329	2.83e-09	1.03e-08
ANGPTL2	3.37688	8.68158	-1.36227	2.29e-15	2.66e-14
ANGPTL7	0.463405	0.757393	-0.708768	0.000403583	0.000657173
APLNR	3.83947	10.3979	-1.43731	1.64e-19	4.24e-18
APOBEC3A	0.0932387	0.161002	-0.788077	8.15e-05	0.000145976
APOBEC3C	2.30948	6.48894	-1.49042	6.75e-18	1.29e-16
APOBEC3G	0.875725	1.53431	-0.809038	5.72e-08	1.68e-07
APOBEC3H	0.348984	0.631002	-0.854486	9.92e-08	2.82e-07
APOD	0.717661	2.3075	-1.68495	6.76e-10	2.73e-09
APOM	223.784	111.676	1.00279	2.54e-10	1.11e-09
AQP9	163.876	57.8215	1.50293	1.34e-08	4.36e-08
AREG	0.819836	1.92774	-1.2335	1.04e-10	4.9e-10
ARTN	0.151548	0.28681	-0.92032	2.49e-08	7.75e-08
BACH2	0.225035	0.380205	-0.756624	4.17e-08	1.25e-07
BDNF	0.0233502	0.140444	-2.58849	2.19e-15	2.58e-14
BMP3	0.0076661	0.0219225	-1.51585	2.58e-06	5.85e-06
BMP5	0.075298	0.44667	-2.56852	1.18e-18	2.71e-17
BMP6	0.487224	1.48003	-1.60297	4.26e-11	2.16e-10
BMP7	0.160889	0.685939	-2.09201	3.67e-06	8.15e-06
BMP8A	0.10175	0.236196	-1.21496	4.3e-12	2.54e-11
BMPR1B	0.0451623	0.25608	-2.5034	7.58e-23	3.92e-21
BMPR2	2.5593	4.54485	-0.828485	1.27e-18	2.87e-17
BTC	0.39644	0.696099	-0.81219	1.05e-07	2.96e-07
BTK	0.538798	1.02559	-0.928643	4.32e-11	2.18e-10
C3AR1	2.30358	4.36158	-0.920974	2.88e-09	1.04e-08
C5AR1	2.12767	4.05821	-0.931566	1.21e-10	5.66e-10
CALCRL	2.03967	4.94512	-1.27767	5.51e-18	1.08e-16
CAMP	0.0399969	0.081653	-1.02962	0.00030577	0.000508305
CARD11	0.533501	1.8471	-1.7917	5.87e-17	9.79e-16
CBL	0.784841	1.51295	-0.946889	7.21e-17	1.16e-15
CBLB	1.10049	1.65362	-0.587492	1.98e-13	1.55e-12
CCL11	0.160974	0.700841	-2.12226	3.1e-18	6.17e-17
CCL16	55.8524	31.534	0.824713	1.78e-06	4.23e-06
CCL17	0.411812	0.762434	-0.888626	3.89e-06	8.59e-06
CCL18	2.50757	4.30357	-0.779246	2.44e-06	5.56e-06
CCL19	6.00785	44.1351	-2.877	6.83e-13	4.68e-12
CCL2	3.9312	17.4256	-2.14817	9.46e-20	2.51e-18
CCL21	14.335	81.9942	-2.51598	5.06e-15	5.51e-14
CCL22	0.136856	0.567922	-2.05304	1.19e-16	1.83e-15
CCL23	0.330147	0.54561	-0.72476	6.94e-05	0.000126299
CCL26	0.47917	0.947817	-0.984071	6.56e-11	3.17e-10
CCL28	1.13408	2.55452	-1.17153	0.0166325	0.0218249
CCL5	13.4544	20.9346	-0.637812	7.29e-06	1.54e-05
CCR1	1.41327	2.53645	-0.843771	1.25e-09	4.85e-09
CCR4	0.131719	0.401554	-1.60813	4.58e-13	3.22e-12
CCR5	0.742139	1.61439	-1.12123	4.45e-11	2.23e-10
CCR6	0.0257946	0.0528854	-1.0358	4.25e-06	9.27e-06
CCR7	0.441434	1.4985	-1.76325	1.24e-12	8.25e-12
CCR8	0.069454	0.158358	-1.18906	5.94e-11	2.91e-10
CD19	0.243386	0.604991	-1.31367	0.000146912	0.000255736
CD1A	0.114494	0.377168	-1.71994	3.18e-10	1.36e-09
CD1B	0.119351	0.313683	-1.3941	1.02e-06	2.52e-06
CD1C	0.642477	1.60141	-1.31763	1.84e-10	8.16e-10
CD1E	0.185657	0.668181	-1.84759	2.56e-15	2.91e-14
CD22	0.21196	0.795995	-1.90897	4.23e-12	2.51e-11
CD247	0.74388	1.26273	-0.763409	4.03e-08	1.21e-07
CD28	0.368844	0.602214	-0.707263	5.27e-06	1.14e-05
CD3E	2.57909	5.15723	-0.999733	4.34e-09	1.52e-08
CD3G	0.345611	0.777006	-1.16878	9.86e-11	4.67e-10
CD4	8.23571	15.0118	-0.866133	1.28e-11	7e-11
CD40LG	0.317504	0.822024	-1.37241	2.76e-12	1.72e-11
CD48	1.66701	3.56027	-1.09472	1.29e-10	5.92e-10
CD70	0.158503	0.722633	-2.18875	7.62e-05	0.000137781
CD79A	1.85758	3.94636	-1.0871	3.7e-08	1.12e-07
CD79B	1.46276	2.58839	-0.823359	1.19e-06	2.89e-06
CD86	1.15644	2.2428	-0.955613	1.77e-11	9.5e-11
CD8A	1.71585	2.70031	-0.654208	5.86e-07	1.49e-06
CDH1	24.7031	41.8314	-0.759898	4.84e-07	1.25e-06
CGB7	0.0056136	0.0219293	-1.96586	4.34e-05	8.18e-05
CHIT1	0.438763	2.51586	-2.51954	4.75e-08	1.42e-07
CIITA	0.69442	1.05452	-0.602704	2.46e-08	7.7e-08
CLCF1	1.70542	3.46544	-1.02292	1.03e-08	3.38e-08
CLDN4	7.46212	13.8432	-0.891523	0.000307399	0.000510194
CLEC11A	2.30969	11.163	-2.27296	1.67e-27	2.88e-25
CLEC4M	0.100362	0.270345	-1.42959	0.000479075	0.000775216
CMKLR1	1.05314	1.98981	-0.917933	2.62e-11	1.37e-10
CMTM1	0.120435	0.274764	-1.18993	6.9e-14	5.99e-13
CMTM2	0.106922	0.182534	-0.771607	1.8e-06	4.25e-06
CMTM3	4.19284	8.27926	-0.981575	8.78e-14	7.32e-13
CMTM4	1.3629	2.63216	-0.949569	3.21e-07	8.42e-07
CMTM5	0.00683296	0.0112374	-0.717721	9.95e-06	2.04e-05
COLEC10	0.681416	2.30996	-1.76126	1.73e-08	5.52e-08
COLEC12	0.518698	1.19623	-1.20553	8.97e-06	1.87e-05
CR2	0.0603371	0.678591	-3.49142	1.15e-06	2.8e-06
CRABP2	0.745611	3.88835	-2.38266	1.12e-14	1.14e-13
CRIM1	5.77539	10.2054	-0.821342	1.57e-10	7.09e-10
CRP	806.444	1440.95	-0.837371	1.67e-05	3.32e-05
CSF1	5.38332	9.267	-0.783607	3.59e-08	1.09e-07
CSF1R	4.19884	8.77621	-1.06361	6.84e-11	3.29e-10
CSF2	0.0292847	0.0610522	-1.0599	3.75e-06	8.31e-06
CSF2RA	0.747552	1.49237	-0.997363	8.74e-12	4.88e-11
CSF2RB	0.606498	1.53948	-1.34387	8.1e-19	1.95e-17
CSF3	0.00849451	0.0238267	-1.48797	0.000591447	0.000945218
CTF1	0.392892	1.08422	-1.46445	4.8e-12	2.8e-11
CTSE	1.10205	3.65942	-1.73143	1.19e-09	4.65e-09
CTSS	21.157	32.1943	-0.605667	2.35e-07	6.29e-07
CX3CL1	5.32186	8.74277	-0.716159	5.19e-05	9.67e-05
CX3CR1	0.28057	0.675081	-1.2667	3.72e-09	1.31e-08
CXCL1	5.99181	15.5614	-1.3769	1.45e-11	7.84e-11
CXCL12	4.50461	14.3766	-1.67424	3.78e-17	6.51e-16
CXCL13	3.77171	6.67883	-0.824376	0.00751604	0.0103208
CXCL14	0.827684	5.79143	-2.80677	8.93e-16	1.15e-14
CXCL3	0.26028	0.701626	-1.43064	2.29e-09	8.45e-09
CXCL5	2.36127	6.01313	-1.34855	5.89e-10	2.4e-09
CXCL6	1.77885	11.0927	-2.64059	6.56e-14	5.75e-13
CXCR3	0.909324	1.50199	-0.724009	7.85e-05	0.000141227
CXCR4	9.16924	21.6345	-1.23846	1.94e-18	4.1e-17
CXCR5	0.00403823	0.0270184	-2.74214	1.27e-10	5.88e-10
CYBB	3.10609	6.7807	-1.12633	1.39e-10	6.29e-10
CYSLTR1	0.154985	0.323879	-1.06332	2.75e-13	2.06e-12
CYSLTR2	0.112091	0.369772	-1.72196	3.15e-23	1.81e-21
DCK	3.18148	4.80025	-0.593412	1.87e-09	6.99e-09
DEFB1	179.075	362.058	-1.01566	0.000132276	0.000231107
DEFB124	0.0144541	0.0327562	-1.18029	5.15e-06	1.11e-05
DES	0.263395	4.01343	-3.92954	1.52e-16	2.24e-15
DLL4	2.61633	4.1355	-0.66052	1.35e-07	3.73e-07
DUOX1	0.372015	0.794811	-1.09525	0.00225142	0.00330208
EDN1	1.04141	2.66928	-1.35791	1.03e-11	5.75e-11
EDN2	0.238672	0.482622	-1.01586	0.000231939	0.000392512
EDNRA	0.586841	1.98385	-1.75726	6.17e-28	1.28e-25
EDNRB	3.40837	5.97417	-0.809659	5.27e-11	2.62e-10
ELANE	0.064333	0.144939	-1.17182	4.23e-12	2.51e-11
ELN	2.83429	11.8004	-2.05777	7.2e-20	2.01e-18
ENG	15.6212	33.2613	-1.09034	1.63e-18	3.51e-17
EREG	0.25577	0.665002	-1.37851	7.15e-10	2.87e-09
ESM1	4.78154	3.16271	0.596312	8.58e-06	1.79e-05
ESR2	0.0260653	0.0441671	-0.760842	0.000370242	0.000606703
ESRRB	0.0190605	0.0364536	-0.935477	1.51e-08	4.88e-08
F2R	3.32537	10.4941	-1.65799	3.91e-28	1.01e-25
F2RL1	4.35565	9.18686	-1.07668	9.01e-09	2.99e-08
FABP3	4.16613	17.5131	-2.07166	0.00143847	0.00217135
FABP6	0.334219	0.711243	-1.08955	0.0273633	0.0351037
FAM3D	0.0515164	0.505831	-3.29555	2.47e-08	7.73e-08
FASLG	0.29073	0.450085	-0.630517	7.14e-05	0.000129778
FCGR3A	9.1966	15.4004	-0.743794	4.1e-06	8.98e-06
FCGR3B	0.647931	0.993704	-0.616975	4.39e-05	8.25e-05
FGF1	0.202596	0.635099	-1.64838	4.63e-16	6.47e-15
FGF10	0.0123107	0.0466052	-1.92058	2.57e-12	1.62e-11
FGF11	0.00897	0.0270509	-1.5925	9.24e-14	7.64e-13
FGF12	0.440132	1.13879	-1.3715	4.99e-09	1.73e-08
FGF18	0.115205	0.291666	-1.34011	5.49e-14	4.93e-13
FGF7	0.0833313	0.484175	-2.5386	9.06e-21	3.34e-19
FGF9	0.0212965	0.0748807	-1.81397	0.000452487	0.000733341
FGFR1	0.717221	2.89619	-2.01367	2.09e-23	1.27e-21
FGFR2	6.86473	13.0792	-0.930004	3.4e-09	1.21e-08
FGFR3	14.6168	24.6212	-0.75227	0.0154505	0.0204033
FGR	1.1439	2.26835	-0.987686	1.18e-14	1.2e-13
FLT1	2.44924	3.94736	-0.68855	1.23e-10	5.71e-10
FLT3	0.0841075	0.211095	-1.32759	2.1e-11	1.11e-10
FLT4	1.24098	2.36224	-0.928681	8.49e-16	1.11e-14
FOS	15.1305	36.0216	-1.25141	8.04e-10	3.2e-09
FPR1	0.618987	1.77561	-1.52033	7.48e-14	6.34e-13
FPR2	0.0468421	0.106624	-1.18665	7.67e-09	2.56e-08
GALR3	0.374196	0.104354	1.84232	2.15e-08	6.78e-08
GDF2	0.119914	0.949556	-2.98525	7.27e-06	1.54e-05
GDF3	0.0143353	0.046811	-1.70727	3.39e-10	1.44e-09
GDF5	0.0102055	0.0279309	-1.45251	0.000405564	0.000658325
GDF6	0.0461557	0.233252	-2.33731	2.73e-14	2.56e-13
GH1	0.0111342	0.0173046	-0.636165	0.000492969	0.000796453
GHRL	0.151836	0.272516	-0.843828	1.38e-09	5.31e-09
GIPR	0.215422	0.628691	-1.54519	3.27e-06	7.33e-06
GLP1R	0.164359	0.336945	-1.03566	0.00402583	0.00571017
GLP2R	0.0332043	0.160652	-2.2745	7.8e-20	2.12e-18
GNRH1	0.253066	0.420306	-0.731929	4.51e-06	9.78e-06
GNRHR	0.0149844	0.02564	-0.774935	0.000771582	0.00120516
GPR17	0.183373	0.288293	-0.652752	4.62e-05	8.65e-05
GRAP2	0.352629	0.531043	-0.590677	7.67e-08	2.22e-07
GREM1	0.192239	0.762296	-1.98745	2.47e-15	2.84e-14
GREM2	4.96786	3.05731	0.700361	0.0142362	0.0188721
GRP	0.0600184	0.319059	-2.41035	1.05e-08	3.44e-08
HBEGF	1.72021	3.38219	-0.975375	5.69e-14	5.07e-13
HCK	2.3302	4.44176	-0.930679	1.92e-10	8.47e-10
HSPA2	1.39356	2.43289	-0.803894	4.17e-12	2.51e-11
ICAM1	14.0352	23.4512	-0.740611	1.39e-08	4.51e-08
ICAM2	1.55191	2.6058	-0.747685	4.49e-10	1.87e-09
ICOS	0.240981	0.389446	-0.692503	2.35e-05	4.57e-05
IGF1R	0.325972	1.12028	-1.78104	2.7e-20	8.86e-19
IGHA1	73.3374	148.518	-1.01801	1.73e-12	1.12e-11
IGHA2	6.37176	19.2377	-1.59417	5.74e-11	2.84e-10
IGHD	0.667221	2.965	-2.1518	3.87e-11	1.99e-10
IGHE	0.135065	0.603921	-2.16071	1.51e-06	3.62e-06
IGHG4	22.3074	48.7426	-1.12766	1.68e-10	7.56e-10
IGHJ2	1.55992	4.21389	-1.43368	6.44e-07	1.62e-06
IGHJ3	2.79091	4.60931	-0.723816	1.48e-09	5.66e-09
IGHM	17.5633	51.6834	-1.55713	3.03e-09	1.09e-08
IGLC7	1.1255	5.054	-2.16686	2.94e-09	1.06e-08
IKBKE	1.72163	2.69656	-0.64735	2.01e-06	4.7e-06
IL10	0.0941999	0.254482	-1.43377	5.26e-07	1.35e-06
IL10RA	1.82141	3.29534	-0.855375	6.98e-08	2.03e-07
IL11	0.0457242	1.58359	-5.1141	8.17e-12	4.64e-11
IL12B	0.0158182	0.0315089	-0.994174	3.35e-09	1.19e-08
IL12RB1	0.523589	0.861623	-0.718621	1.03e-08	3.38e-08
IL13	0.0425829	0.215459	-2.33907	0.0220325	0.0286561
IL13RA2	0.512691	3.19794	-2.64098	2.05e-06	4.76e-06
IL15	0.261979	0.444256	-0.761938	1.08e-09	4.26e-09
IL16	0.518236	0.97105	-0.905935	1.06e-11	5.85e-11
IL17B	0.0478777	0.0826429	-0.787538	8.2e-05	0.000146698
IL17C	0.0083405	0.0153563	-0.880624	0.000340614	0.000562612
IL17RD	0.0634905	0.295918	-2.22059	5.37e-20	1.63e-18
IL18	1.39181	4.42594	-1.66903	3.25e-10	1.38e-09
IL18R1	0.791479	1.32079	-0.738782	1.49e-07	4.06e-07
IL18RAP	0.239283	0.396792	-0.729667	2.42e-07	6.46e-07
IL1A	0.0159033	0.0469129	-1.56066	3.6e-05	6.84e-05
IL1B	0.298588	0.713322	-1.2564	1.29e-11	7.01e-11
IL1RL1	0.102433	0.235731	-1.20246	7.98e-12	4.56e-11
IL2	0.0105853	0.0354178	-1.74241	1.61e-07	4.38e-07
IL20	0.0167887	0.102625	-2.61183	5.19e-06	1.12e-05
IL20RA	0.259431	0.544753	-1.07025	1.88e-08	5.98e-08
IL21R	0.176867	0.451048	-1.35061	3.56e-12	2.19e-11
IL22RA2	0.0113	0.0274676	-1.28141	1.59e-06	3.8e-06
IL23A	0.556355	1.00445	-0.852328	0.000218521	0.000371019
IL23R	0.0236499	0.0434183	-0.876469	0.00138239	0.00209896
IL24	0.29019	0.57643	-0.990149	6.22e-07	1.57e-06
IL26	0.0161643	0.0309607	-0.937626	0.00169384	0.00251282
IL27RA	2.08683	3.35646	-0.685627	2.33e-06	5.33e-06
IL2RA	0.345994	0.707442	-1.03186	1.53e-09	5.81e-09
IL2RB	1.37383	2.3455	-0.771694	3.46e-11	1.8e-10
IL2RG	6.215	12.584	-1.01777	1.8e-10	8.03e-10
IL33	2.45996	4.29996	-0.805684	1.96e-14	1.93e-13
IL34	1.31353	4.45697	-1.76261	1.59e-22	7.46e-21
IL3RA	3.42954	5.18313	-0.59581	2.93e-10	1.26e-09
IL4R	9.29398	14.4761	-0.639303	5.02e-13	3.48e-12
IL5RA	0.00740647	0.0172802	-1.22226	1.45e-08	4.68e-08
IL6	0.200083	0.617852	-1.62666	1.5e-17	2.68e-16
IL7R	0.872951	3.44409	-1.98015	6.62e-15	7.13e-14
IL9R	0.0193155	0.0511451	-1.40484	9.42e-11	4.49e-10
INHBA	1.37798	2.42242	-0.813892	6.97e-09	2.35e-08
INHBE	29.9767	45.0653	-0.588174	5.81e-05	0.000107572
INPP5D	1.14132	2.22548	-0.963416	1.04e-15	1.32e-14
INSL3	0.102627	0.20209	-0.97759	2.04e-06	4.75e-06
ITGAV	6.71196	14.8988	-1.15039	2.12e-13	1.64e-12
ITGB2	5.33662	10.1457	-0.926872	9.68e-10	3.82e-09
ITK	0.221891	0.483331	-1.12316	6.27e-12	3.6e-11
JAG1	2.79171	9.3395	-1.74219	3.13e-24	2.31e-22
JAG2	1.55056	3.13655	-1.01638	1.3e-15	1.62e-14
JAK2	0.874014	1.56657	-0.841881	4.69e-14	4.32e-13
KDR	3.59352	5.81388	-0.694103	5.66e-09	1.94e-08
KLRC4	0.0214617	0.0354508	-0.724059	0.000897847	0.00138563
LAT	0.0673675	0.10294	-0.611673	5.46e-06	1.17e-05
LCK	1.26311	2.35557	-0.899092	4.58e-10	1.9e-09
LCN6	0.0337633	0.061276	-0.859868	1.25e-06	3.03e-06
LCP2	1.33693	2.73885	-1.03465	2.77e-16	3.97e-15
LECT2	40.9154	20.696	0.983291	0.000894025	0.0013818
LEP	0.0224994	0.275416	-3.61365	0.00328884	0.0047363
LEPR	15.0912	9.19837	0.714254	0.00419907	0.00593147
LIF	1.20313	3.60621	-1.5837	1.08e-13	8.87e-13
LIFR	0.68389	1.63533	-1.25775	3.78e-12	2.3e-11
LTA	0.207602	0.407719	-0.973751	1.65e-06	3.94e-06
LTB	5.33856	16.4914	-1.62719	1.77e-08	5.64e-08
LTBP1	2.52066	5.33978	-1.08298	1.62e-20	5.77e-19
LTBP2	1.72049	8.3087	-2.2718	1.67e-26	2.16e-24
LTBP4	2.75191	9.49397	-1.78658	4.67e-29	1.61e-26
LTF	0.667865	1.52287	-1.18917	7.06e-20	2.01e-18
MAPK10	0.047487	0.526064	-3.46963	6.56e-52	6.79e-49
MARCO	1.14014	3.57313	-1.64798	9.54e-05	0.000169286
MCHR1	1.73765	1.01972	0.768971	0.0369765	0.0466265
MMP12	1.17337	3.35159	-1.51419	1.58e-05	3.16e-05
MMP9	6.33962	16.0841	-1.34317	1.16e-06	2.81e-06
MSR1	1.10235	2.21899	-1.00932	4.8e-12	2.8e-11
MSTN	0.0372154	0.0736436	-0.984663	3.94e-05	7.45e-05
MX2	0.589091	1.10494	-0.9074	1.15e-09	4.5e-09
NCK2	5.30198	14.4509	-1.44656	9.99e-16	1.28e-14
NCR3	0.350431	0.591303	-0.754768	1.34e-05	2.7e-05
NDP	0.0114386	0.0875144	-2.9356	7.19e-10	2.87e-09
NEO1	2.90276	6.19485	-1.09364	7.42e-14	6.34e-13
NFAT5	0.61198	0.99977	-0.708113	4.74e-09	1.65e-08
NFATC1	0.500289	1.14887	-1.19939	4.14e-15	4.55e-14
NFATC4	0.673633	1.38281	-1.03757	4.72e-14	4.32e-13
NFKB1	4.47464	6.81108	-0.606112	3.29e-13	2.42e-12
NFKBIZ	2.6312	4.18661	-0.670063	1.85e-05	3.65e-05
NGF	0.50855	1.26019	-1.30918	1.56e-13	1.25e-12
NGFR	1.18715	6.07266	-2.35483	6.1e-20	1.8e-18
NOD1	0.534647	0.981528	-0.876443	4.6e-21	1.9e-19
NOX4	0.19659	0.355955	-0.856508	7.11e-13	4.8e-12
NOX5	0.00944995	0.0209036	-1.14537	4.34e-07	1.13e-06
NPPB	0.171935	0.380938	-1.14769	0.0220323	0.0286561
NPR1	1.71814	2.78167	-0.695109	2.13e-09	7.94e-09
NPR3	0.596306	1.64827	-1.46683	3.55e-10	1.49e-09
NR1I3	20.1541	11.8118	0.770846	3.7e-08	1.12e-07
NR2E3	0.0310116	0.0629882	-1.02227	0.00228688	0.00334461
NR2F2	5.44681	10.0305	-0.880917	7.14e-17	1.16e-15
NR4A1	2.7371	4.55242	-0.733985	3.17e-09	1.13e-08
NR4A3	0.380049	0.934528	-1.29805	1.07e-10	5.01e-10
NRG3	0.0598011	0.332357	-2.47449	7.87e-18	1.48e-16
NRP1	6.44633	10.866	-0.753264	1.65e-09	6.22e-09
NRP2	0.792894	2.2459	-1.50209	1.39e-21	6.27e-20
NTF3	0.11564	0.388443	-1.74806	2.95e-13	2.2e-12
OGN	0.289702	2.14717	-2.8898	8.93e-18	1.62e-16
OSGIN1	73.1989	42.9785	0.768209	1.8e-06	4.25e-06
OSM	0.271665	0.627869	-1.20863	2.48e-12	1.58e-11
OSMR	3.34828	6.30601	-0.913308	7.13e-14	6.14e-13
OXT	1.78117	3.57221	-1.00399	0.0022664	0.00331934
OXTR	0.207575	1.84639	-3.153	4.5e-13	3.19e-12
PAEP	9.44281	15.2115	-0.68787	0.000855975	0.00132895
PAK3	0.103257	0.30906	-1.58164	3.01e-09	1.09e-08
PAK6	0.00285709	0.00780192	-1.44928	6.44e-05	0.000118233
PDGFA	5.40515	8.4735	-0.648624	5.29e-08	1.57e-07
PDGFB	3.50517	6.16415	-0.814416	3.51e-11	1.82e-10
PDGFC	2.15371	3.58522	-0.735239	3.86e-06	8.52e-06
PDGFD	1.49612	7.19469	-2.26571	2.7e-14	2.56e-13
PDGFRA	0.696823	2.97642	-2.09471	3.1e-21	1.34e-19
PDGFRB	7.2325	17.4936	-1.27426	6.94e-21	2.66e-19
PF4V1	0.755815	1.44465	-0.934612	6.26e-09	2.12e-08
PGF	1.03442	2.76198	-1.41688	1.85e-17	3.24e-16
PGLYRP1	0.0470525	0.0747901	-0.668574	0.0136316	0.0180938
PGLYRP4	0.0122538	0.0661532	-2.43258	9.59e-10	3.8e-09
PGR	0.0564381	0.0876636	-0.635308	2.83e-20	8.86e-19
PI15	0.28591	0.493176	-0.786541	1.03e-08	3.38e-08
PI3	4.36828	12.1519	-1.47605	2.43e-05	4.7e-05
PIK3CD	0.933424	1.8899	-1.01771	6.22e-12	3.6e-11
PIK3CG	0.216771	0.36537	-0.753185	1.95e-15	2.32e-14
PIK3R3	1.43954	2.36729	-0.717626	1.53e-09	5.81e-09
PIK3R5	0.425595	0.873358	-1.03709	2.7e-14	2.56e-13
PLAU	2.08639	8.67158	-2.05529	3.6e-24	2.48e-22
PLAUR	1.11562	3.68107	-1.72228	4.29e-19	1.06e-17
PLSCR1	5.06974	10.3344	-1.02747	1.5e-13	1.21e-12
PLTP	10.4233	28.4398	-1.4481	2.2e-12	1.4e-11
PLXNA1	1.65402	3.37792	-1.03016	1.04e-10	4.9e-10
PLXNA3	1.23774	1.92181	-0.634756	9.36e-08	2.68e-07
PLXNB3	0.299061	1.00643	-1.75074	7.05e-13	4.8e-12
PLXND1	7.12594	12.6769	-0.831054	3.65e-13	2.64e-12
PMCH	0.0265578	0.0441194	-0.732275	0.0005031	0.000810288
PML	2.7159	4.17258	-0.619511	3.97e-11	2.03e-10
PNOC	0.0783624	0.118103	-0.591816	2.78e-05	5.35e-05
POMC	0.223465	0.425343	-0.928578	4.07e-11	2.07e-10
PRKCB	0.308157	0.63065	-1.03318	1.29e-09	4.99e-09
PRKCQ	0.240308	0.569997	-1.24607	1.41e-12	9.26e-12
PROC	130.592	85.6624	0.608328	6e-10	2.43e-09
PROCR	2.80738	7.36079	-1.39064	9.16e-26	7.89e-24
PROK2	0.0207109	0.0560965	-1.43752	9.77e-06	2.01e-05
PRTN3	0.0880572	0.164192	-0.89887	0.00090024	0.00138725
PTAFR	0.972975	2.59308	-1.41419	1.63e-13	1.3e-12
PTGDR	0.0879851	0.159009	-0.853778	5.42e-08	1.6e-07
PTGDS	64.1945	151.403	-1.23788	1.9e-14	1.88e-13
PTGER2	0.295755	0.667718	-1.17484	3.4e-13	2.47e-12
PTGER3	0.069557	0.345923	-2.31419	8.71e-15	9.01e-14
PTGER4	0.741157	1.44755	-0.965765	3.85e-17	6.52e-16
PTGFR	1.2123	3.11067	-1.35948	7.12e-10	2.86e-09
PTGS2	0.0960207	0.490104	-2.35167	9.52e-23	4.69e-21
PTH1R	0.660791	2.27872	-1.78596	7.56e-15	7.98e-14
PTHLH	0.484784	3.1854	-2.71606	1.88e-12	1.21e-11
PTN	0.973072	5.29695	-2.44454	8.71e-15	9.01e-14
PTPRC	1.52743	3.62903	-1.24848	8.04e-14	6.76e-13
PTX3	0.24529	0.935214	-1.93081	1.75e-16	2.55e-15
RAC2	5.61588	11.0273	-0.973495	1.77e-10	7.9e-10
RAET1E	0.039508	0.0768155	-0.959251	7.56e-05	0.000136903
RAET1G	0.10944	0.189877	-0.794924	0.000841348	0.0013082
RARB	0.586558	1.26504	-1.10884	3.02e-14	2.81e-13
RARG	0.913256	2.1618	-1.24314	4.29e-19	1.06e-17
RASGRP1	0.216241	0.546518	-1.33763	1.57e-15	1.89e-14
RASGRP3	0.860983	1.44166	-0.743677	1.17e-16	1.83e-15
RELB	7.30927	11.2947	-0.627841	1.69e-07	4.59e-07
RETN	0.150986	0.318526	-1.077	3.06e-07	8.1e-07
RFXAP	0.656056	1.00067	-0.609082	3.05e-07	8.09e-07
RLN1	0.0180272	0.0378631	-1.07061	6.69e-06	1.42e-05
RLN2	0.0138929	0.0531154	-1.93478	4.74e-10	1.94e-09
RNASE7	0.274341	0.766985	-1.48323	0.0151326	0.020009
RORB	0.0137323	0.0619647	-2.17387	2.12e-18	4.39e-17
RXFP1	0.0545376	0.0998496	-0.872504	0.000128903	0.000225908
S100A11	77.1472	211.44	-1.45456	2.14e-12	1.37e-11
S100A12	0.215809	0.360088	-0.738595	0.000192795	0.000330049
S100A14	21.3969	32.5181	-0.603843	0.000344342	0.000566958
S100A2	0.394482	1.15849	-1.55421	1.01e-05	2.07e-05
S100A3	0.488875	1.05618	-1.11132	6.31e-14	5.58e-13
S100A5	0.02445	0.0641634	-1.39192	5.84e-08	1.71e-07
S100A6	62.5624	194.475	-1.63622	3.03e-15	3.4e-14
S100B	0.397264	1.10691	-1.47836	3.09e-09	1.11e-08
S100Z	0.0249641	0.0635428	-1.34787	2.63e-11	1.37e-10
S1PR1	5.91611	9.33157	-0.65747	4.99e-08	1.49e-07
SCG2	0.0784349	0.366804	-2.22544	4.26e-23	2.32e-21
SCGB3A1	0.312562	0.662673	-1.08416	1.23e-05	2.5e-05
SCTR	0.510959	8.74888	-4.09782	1.51e-18	3.32e-17
SDC3	5.82936	10.2353	-0.812138	2e-10	8.79e-10
SEMA3A	0.114241	0.293677	-1.36214	2.75e-20	8.86e-19
SEMA3C	0.174163	1.16968	-2.7476	1.43e-26	2.11e-24
SEMA3D	0.100299	0.254649	-1.3442	1.84e-11	9.8e-11
SEMA3E	0.204679	0.717209	-1.80903	1.09e-12	7.26e-12
SEMA3G	1.81414	2.87616	-0.66486	1.41e-09	5.4e-09
SEMA4A	0.441322	0.974432	-1.14273	2.1e-13	1.64e-12
SEMA4B	4.92866	7.58712	-0.622355	4.68e-10	1.93e-09
SEMA4C	4.03241	6.10215	-0.597675	8.49e-12	4.77e-11
SEMA4D	0.453262	0.926765	-1.03186	4.64e-11	2.32e-10
SEMA5A	0.940406	2.0026	-1.09052	8.9e-18	1.62e-16
SEMA5B	0.635766	1.23592	-0.959021	4.79e-13	3.35e-12
SEMA6A	1.16692	3.26523	-1.48448	2.73e-13	2.06e-12
SEMA6B	2.02839	3.22998	-0.671188	5.94e-11	2.91e-10
SEMA6D	0.220908	0.493545	-1.15974	7.31e-15	7.8e-14
SFTPD	0.377208	0.626567	-0.732106	0.00012759	0.000223986
SH2D1A	0.471373	0.901412	-0.935317	7.2e-09	2.42e-08
SLC22A17	2.44544	3.76646	-0.623115	4.43e-13	3.16e-12
SLIT1	0.0371983	0.0840495	-1.176	1.49e-07	4.05e-07
SLIT2	0.174109	1.03713	-2.57453	8.81e-33	4.56e-30
SOCS3	8.74809	22.9126	-1.3891	6.06e-16	8.24e-15
SPP1	227.465	606.296	-1.41438	3.41e-05	6.52e-05
STAB2	0.0713678	0.263636	-1.8852	4.71e-10	1.94e-09
STC1	2.97887	4.47408	-0.586828	6.35e-05	0.000116794
SYK	1.22738	2.8462	-1.21345	3.19e-13	2.36e-12
SYTL1	0.514908	0.88207	-0.77658	9.14e-07	2.27e-06
TDGF1	2.22306	0.991332	1.16511	0.00331738	0.00476416
TEK	0.775769	2.22933	-1.52291	5.68e-21	2.26e-19
TGFA	0.799349	2.81779	-1.81766	2.37e-13	1.81e-12
TGFB1	9.26704	21.3438	-1.20364	2.44e-14	2.36e-13
TGFB2	0.482355	2.18472	-2.17928	1.32e-16	2.01e-15
TGFB3	1.38058	4.98399	-1.85203	8.95e-26	7.89e-24
TGFBR1	3.8148	6.19075	-0.698508	4.88e-14	4.43e-13
THBS1	8.29752	21.0131	-1.34054	1.53e-14	1.54e-13
TIE1	2.69541	5.35602	-0.990658	2.93e-18	5.95e-17
TINAGL1	3.72278	10.0563	-1.43365	7.26e-16	9.63e-15
TLR1	0.846068	1.36384	-0.688824	2.15e-08	6.78e-08
TLR2	1.19559	2.54138	-1.08788	2.02e-14	1.97e-13
TLR4	1.14323	2.02353	-0.823758	9.6e-13	6.44e-12
TLR7	0.166095	0.493569	-1.57124	3.38e-15	3.76e-14
TLR8	0.232564	0.504402	-1.11694	1.28e-10	5.9e-10
TMSB15A	0.139455	1.01537	-2.86414	1.91e-07	5.12e-07
TMSB15B	0.0032034	0.0149354	-2.22106	7.07e-16	9.5e-15
TMSB4X	261.177	487.853	-0.901418	1.42e-13	1.15e-12
TNC	1.18617	6.44995	-2.44297	1.04e-18	2.43e-17
TNF	0.146103	0.490773	-1.74807	5.09e-08	1.51e-07
TNFRSF10C	0.74868	1.12729	-0.590443	1.79e-05	3.54e-05
TNFRSF11A	0.343333	0.605042	-0.817427	2.35e-05	4.57e-05
TNFRSF11B	1.93733	6.37904	-1.71927	4.14e-07	1.08e-06
TNFRSF13B	0.0507684	0.102141	-1.00856	0.00039027	0.000638512
TNFRSF13C	0.130528	0.432843	-1.72948	4.96e-09	1.72e-08
TNFRSF21	7.02253	17.1735	-1.29012	5.62e-08	1.65e-07
TNFRSF8	0.0905499	0.195501	-1.11039	4.88e-16	6.72e-15
TNFSF13	1.08554	1.82016	-0.745658	6.29e-11	3.05e-10
TNFSF13B	1.01431	2.36026	-1.21845	1.4e-16	2.1e-15
TNFSF15	0.216868	0.677474	-1.64335	1.71e-13	1.35e-12
TNFSF18	0.120257	0.216661	-0.849314	4.09e-09	1.43e-08
TNFSF8	0.220529	0.532382	-1.2715	1.44e-15	1.78e-14
TPM2	9.76077	18.2726	-0.904611	5.91e-12	3.43e-11
TRAC	5.24438	9.85923	-0.910702	4.38e-08	1.31e-07
TRAF3	1.63604	2.47292	-0.596013	8.16e-11	3.91e-10
TRAV10	0.0755445	0.135429	-0.842138	2.21e-06	5.07e-06
TRAV14DV4	0.108271	0.25116	-1.21396	1.36e-07	3.73e-07
TRAV16	0.113891	0.243185	-1.09441	5.76e-07	1.47e-06
TRAV17	0.137081	0.253092	-0.88463	1.9e-06	4.47e-06
TRAV19	0.183224	0.34987	-0.933207	8.72e-08	2.5e-07
TRAV2	0.157946	0.333448	-1.07803	7.02e-08	2.03e-07
TRAV20	0.0676714	0.28044	-2.05108	4.31e-06	9.36e-06
TRAV21	0.225152	0.391747	-0.799021	5.94e-08	1.73e-07
TRAV22	0.0730497	0.123314	-0.755391	1.07e-06	2.62e-06
TRAV23DV6	0.0609278	0.211599	-1.79616	1.7e-08	5.45e-08
TRAV24	0.0789448	0.14545	-0.881611	0.00164774	0.00244793
TRAV25	0.0523379	0.110664	-1.08025	3.55e-05	6.77e-05
TRAV27	0.0593505	0.129947	-1.13059	2.42e-08	7.6e-08
TRAV29DV5	0.108706	0.271574	-1.32091	3.38e-08	1.03e-07
TRAV3	0.141004	0.262257	-0.895243	1.1e-06	2.7e-06
TRAV35	0.050462	0.162514	-1.68729	4.65e-07	1.2e-06
TRAV36DV7	0.0774901	0.152409	-0.975862	1.7e-05	3.37e-05
TRAV39	0.064397	0.215476	-1.74246	2.65e-08	8.24e-08
TRAV4	0.253345	0.581295	-1.19817	3.05e-08	9.41e-08
TRAV41	0.0964014	0.205416	-1.09142	4.6e-07	1.19e-06
TRAV5	0.105037	0.206338	-0.974106	8.8e-07	2.19e-06
TRAV6	0.0686268	0.135411	-0.980504	1.28e-05	2.57e-05
TRBC1	0.151338	0.308894	-1.02934	2.49e-06	5.64e-06
TRBC2	5.69486	9.51611	-0.74071	7.93e-06	1.67e-05
TRBV13	0.0918826	0.154417	-0.74897	0.000697696	0.0011014
TRBV14	0.0793955	0.19504	-1.29664	1.12e-06	2.73e-06
TRBV15	0.08125	0.177343	-1.12611	3.09e-08	9.5e-08
TRBV18	0.166035	0.355413	-1.09801	3.14e-06	7.05e-06
TRBV19	0.305064	0.744989	-1.28811	2.16e-09	8.02e-09
TRBV2	0.202439	0.378522	-0.902887	1.72e-09	6.48e-09
TRBV28	2.73096	4.28508	-0.649917	2.37e-05	4.61e-05
TRBV30	0.225869	0.376116	-0.73569	9.38e-08	2.68e-07
TRBV9	0.338067	0.700005	-1.05006	1.88e-07	5.05e-07
TRGV2	0.0855199	0.131561	-0.621403	9.99e-05	0.000176955
TRGV3	0.0757717	0.136299	-0.847046	9.26e-05	0.000164792
TRGV5	0.0688947	0.145914	-1.08265	1.27e-05	2.57e-05
TRGV9	0.0200041	0.0319142	-0.673903	0.0232011	0.030025
TRIM22	3.26798	5.41126	-0.727565	3.02e-08	9.34e-08
TUBB3	0.0625922	0.226253	-1.85388	1.39e-23	8.97e-22
TYROBP	32.051	49.2404	-0.619473	2.09e-06	4.82e-06
ULBP1	0.0951563	0.19135	-1.00784	2.4e-09	8.85e-09
ULBP2	0.518813	1.00213	-0.94978	2.91e-10	1.26e-09
ULBP3	0.0997337	0.247816	-1.31311	2.64e-12	1.65e-11
VAV1	0.969752	1.7484	-0.850348	1.21e-09	4.71e-09
VAV3	0.520509	1.50126	-1.52818	3.91e-13	2.81e-12
VDR	0.751616	1.24932	-0.733082	6.29e-07	1.58e-06
VEGFB	25.9867	40.1947	-0.629233	9.79e-06	2.01e-05
VEGFC	1.41924	3.4944	-1.29993	7.08e-26	7.32e-24
VIM	34.6605	91.9878	-1.40815	6.47e-26	7.32e-24
VIPR1	0.319136	0.606106	-0.9254	0.00201773	0.00297623
VIPR2	0.0303739	0.184899	-2.60583	6.79e-13	4.68e-12
XCL2	0.922081	1.52962	-0.73021	0.016994	0.0222709
XCR1	0.0843501	0.196614	-1.2209	2.64e-10	1.15e-09
ZAP70	0.778706	1.23837	-0.669289	4.89e-07	1.26e-06
ZC3HAV1L	0.324986	0.699848	-1.10666	4.2e-12	2.51e-11
