# Supplementary material for: MAPK10 Expression as a Prognostic Marker of the Immunosuppressive Tumor Microenvironment in Human Hepatocellular Carcinoma
Source: Front Oncol. 2021 Aug 2;11:687371. doi: 10.3389/fonc.2021.687371 (PMC8366563; doi:10.3389/fonc.2021.687371)
Supplement: Supplementary Figure 1 — The schematic diagram for the analysis of MAPK10-associated immune acitvity. R package of GSVA (Gene Set Variation Analysis) using gene-centric single sample Gene Set Enrichment Analysis (ssGSEA) method was utilized to analyze the immune activity of the tumor microenvironment for each cancer patient with HCC. (A) Schematic diagram depicts the work flow to evaluate the correlation between immune activity and MAPK10 expression. (B) On the basis of immune profiles obtained from GSVA package, HCC patients were classified into three categories through the use of the hierarchical clustering algorithm. (C) As described in the Materials and Methods section, the three categories (cluster 1, 2 and 3) classified by hierarchical clustering approach were considered to be low immune activity, medium immune activity and high immune activity respectively. [file DataSheet_1.zip › SupplementaryMaterial/Supplementary Table 2_117 Differentially expressed Immune-associated Genes (117 DIGs).xlsx]

## Sheet: Supplementary Table S2_117 Diff
GeneName	AverageMeanValueInLowMAPK10patients	AverageMeanValueInHighMAPK10patients	log2(Fold Change)	P Value	False Discovery Rate (FDR)
AKT3	0.624093	1.99354	-1.6755	5.22e-25	4.15e-23
AMHR2	0.0159914	0.0995088	-2.63753	0.000103421	0.000182799
ANGPT4	0.0477482	0.172976	-1.85706	3.34e-05	6.4e-05
APOD	0.717661	2.3075	-1.68495	6.76e-10	2.73e-09
BDNF	0.0233502	0.140444	-2.58849	2.19e-15	2.58e-14
BMP5	0.075298	0.44667	-2.56852	1.18e-18	2.71e-17
BMP6	0.487224	1.48003	-1.60297	4.26e-11	2.16e-10
BMP7	0.160889	0.685939	-2.09201	3.67e-06	8.15e-06
BMPR1B	0.0451623	0.25608	-2.5034	7.58e-23	3.92e-21
CARD11	0.533501	1.8471	-1.7917	5.87e-17	9.79e-16
CCL11	0.160974	0.700841	-2.12226	3.1e-18	6.17e-17
CCL19	6.00785	44.1351	-2.877	6.83e-13	4.68e-12
CCL2	3.9312	17.4256	-2.14817	9.46e-20	2.51e-18
CCL21	14.335	81.9942	-2.51598	5.06e-15	5.51e-14
CCL22	0.136856	0.567922	-2.05304	1.19e-16	1.83e-15
CCR4	0.131719	0.401554	-1.60813	4.58e-13	3.22e-12
CCR7	0.441434	1.4985	-1.76325	1.24e-12	8.25e-12
CD1A	0.114494	0.377168	-1.71994	3.18e-10	1.36e-09
CD1E	0.185657	0.668181	-1.84759	2.56e-15	2.91e-14
CD22	0.21196	0.795995	-1.90897	4.23e-12	2.51e-11
CD70	0.158503	0.722633	-2.18875	7.62e-05	0.000137781
CGB7	0.0056136	0.0219293	-1.96586	4.34e-05	8.18e-05
CHIT1	0.438763	2.51586	-2.51954	4.75e-08	1.42e-07
CLEC11A	2.30969	11.163	-2.27296	1.67e-27	2.88e-25
COLEC10	0.681416	2.30996	-1.76126	1.73e-08	5.52e-08
CR2	0.0603371	0.678591	-3.49142	1.15e-06	2.8e-06
CRABP2	0.745611	3.88835	-2.38266	1.12e-14	1.14e-13
CTSE	1.10205	3.65942	-1.73143	1.19e-09	4.65e-09
CXCL12	4.50461	14.3766	-1.67424	3.78e-17	6.51e-16
CXCL14	0.827684	5.79143	-2.80677	8.93e-16	1.15e-14
CXCL6	1.77885	11.0927	-2.64059	6.56e-14	5.75e-13
CXCR5	0.00403823	0.0270184	-2.74214	1.27e-10	5.88e-10
CYSLTR2	0.112091	0.369772	-1.72196	3.15e-23	1.81e-21
DES	0.263395	4.01343	-3.92954	1.52e-16	2.24e-15
EDNRA	0.586841	1.98385	-1.75726	6.17e-28	1.28e-25
ELN	2.83429	11.8004	-2.05777	7.2e-20	2.01e-18
F2R	3.32537	10.4941	-1.65799	3.91e-28	1.01e-25
FABP3	4.16613	17.5131	-2.07166	0.00143847	0.00217135
FAM3D	0.0515164	0.505831	-3.29555	2.47e-08	7.73e-08
FGF1	0.202596	0.635099	-1.64838	4.63e-16	6.47e-15
FGF10	0.0123107	0.0466052	-1.92058	2.57e-12	1.62e-11
FGF11	0.00897	0.0270509	-1.5925	9.24e-14	7.64e-13
FGF7	0.0833313	0.484175	-2.5386	9.06e-21	3.34e-19
FGF9	0.0212965	0.0748807	-1.81397	0.000452487	0.000733341
FGFR1	0.717221	2.89619	-2.01367	2.09e-23	1.27e-21
GALR3	0.374196	0.104354	1.84232	2.15e-08	6.78e-08
GDF2	0.119914	0.949556	-2.98525	7.27e-06	1.54e-05
GDF3	0.0143353	0.046811	-1.70727	3.39e-10	1.44e-09
GDF6	0.0461557	0.233252	-2.33731	2.73e-14	2.56e-13
GLP2R	0.0332043	0.160652	-2.2745	7.8e-20	2.12e-18
GREM1	0.192239	0.762296	-1.98745	2.47e-15	2.84e-14
GRP	0.0600184	0.319059	-2.41035	1.05e-08	3.44e-08
IGF1R	0.325972	1.12028	-1.78104	2.7e-20	8.86e-19
IGHA2	6.37176	19.2377	-1.59417	5.74e-11	2.84e-10
IGHD	0.667221	2.965	-2.1518	3.87e-11	1.99e-10
IGHE	0.135065	0.603921	-2.16071	1.51e-06	3.62e-06
IGLC7	1.1255	5.054	-2.16686	2.94e-09	1.06e-08
IL11	0.0457242	1.58359	-5.1141	8.17e-12	4.64e-11
IL13	0.0425829	0.215459	-2.33907	0.0220325	0.0286561
IL13RA2	0.512691	3.19794	-2.64098	2.05e-06	4.76e-06
IL17RD	0.0634905	0.295918	-2.22059	5.37e-20	1.63e-18
IL18	1.39181	4.42594	-1.66903	3.25e-10	1.38e-09
IL2	0.0105853	0.0354178	-1.74241	1.61e-07	4.38e-07
IL20	0.0167887	0.102625	-2.61183	5.19e-06	1.12e-05
IL34	1.31353	4.45697	-1.76261	1.59e-22	7.46e-21
IL6	0.200083	0.617852	-1.62666	1.5e-17	2.68e-16
IL7R	0.872951	3.44409	-1.98015	6.62e-15	7.13e-14
JAG1	2.79171	9.3395	-1.74219	3.13e-24	2.31e-22
LEP	0.0224994	0.275416	-3.61365	0.00328884	0.0047363
LTB	5.33856	16.4914	-1.62719	1.77e-08	5.64e-08
LTBP2	1.72049	8.3087	-2.2718	1.67e-26	2.16e-24
LTBP4	2.75191	9.49397	-1.78658	4.67e-29	1.61e-26
MAPK10	0.047487	0.526064	-3.46963	6.56e-52	6.79e-49
MARCO	1.14014	3.57313	-1.64798	9.54e-05	0.000169286
NDP	0.0114386	0.0875144	-2.9356	7.19e-10	2.87e-09
NGFR	1.18715	6.07266	-2.35483	6.1e-20	1.8e-18
NRG3	0.0598011	0.332357	-2.47449	7.87e-18	1.48e-16
NTF3	0.11564	0.388443	-1.74806	2.95e-13	2.2e-12
OGN	0.289702	2.14717	-2.8898	8.93e-18	1.62e-16
OXTR	0.207575	1.84639	-3.153	4.5e-13	3.19e-12
PDGFD	1.49612	7.19469	-2.26571	2.7e-14	2.56e-13
PDGFRA	0.696823	2.97642	-2.09471	3.1e-21	1.34e-19
PGLYRP4	0.0122538	0.0661532	-2.43258	9.59e-10	3.8e-09
PLAU	2.08639	8.67158	-2.05529	3.6e-24	2.48e-22
PLAUR	1.11562	3.68107	-1.72228	4.29e-19	1.06e-17
PLXNB3	0.299061	1.00643	-1.75074	7.05e-13	4.8e-12
PTGER3	0.069557	0.345923	-2.31419	8.71e-15	9.01e-14
PTGS2	0.0960207	0.490104	-2.35167	9.52e-23	4.69e-21
PTH1R	0.660791	2.27872	-1.78596	7.56e-15	7.98e-14
PTHLH	0.484784	3.1854	-2.71606	1.88e-12	1.21e-11
PTN	0.973072	5.29695	-2.44454	8.71e-15	9.01e-14
PTX3	0.24529	0.935214	-1.93081	1.75e-16	2.55e-15
RLN2	0.0138929	0.0531154	-1.93478	4.74e-10	1.94e-09
RORB	0.0137323	0.0619647	-2.17387	2.12e-18	4.39e-17
S100A6	62.5624	194.475	-1.63622	3.03e-15	3.4e-14
SCG2	0.0784349	0.366804	-2.22544	4.26e-23	2.32e-21
SCTR	0.510959	8.74888	-4.09782	1.51e-18	3.32e-17
SEMA3C	0.174163	1.16968	-2.7476	1.43e-26	2.11e-24
SEMA3E	0.204679	0.717209	-1.80903	1.09e-12	7.26e-12
SLIT2	0.174109	1.03713	-2.57453	8.81e-33	4.56e-30
STAB2	0.0713678	0.263636	-1.8852	4.71e-10	1.94e-09
TGFA	0.799349	2.81779	-1.81766	2.37e-13	1.81e-12
TGFB2	0.482355	2.18472	-2.17928	1.32e-16	2.01e-15
TGFB3	1.38058	4.98399	-1.85203	8.95e-26	7.89e-24
TMSB15A	0.139455	1.01537	-2.86414	1.91e-07	5.12e-07
TMSB15B	0.0032034	0.0149354	-2.22106	7.07e-16	9.5e-15
TNC	1.18617	6.44995	-2.44297	1.04e-18	2.43e-17
TNF	0.146103	0.490773	-1.74807	5.09e-08	1.51e-07
TNFRSF11B	1.93733	6.37904	-1.71927	4.14e-07	1.08e-06
TNFRSF13C	0.130528	0.432843	-1.72948	4.96e-09	1.72e-08
TNFSF15	0.216868	0.677474	-1.64335	1.71e-13	1.35e-12
TRAV20	0.0676714	0.28044	-2.05108	4.31e-06	9.36e-06
TRAV23DV6	0.0609278	0.211599	-1.79616	1.7e-08	5.45e-08
TRAV35	0.050462	0.162514	-1.68729	4.65e-07	1.2e-06
TRAV39	0.064397	0.215476	-1.74246	2.65e-08	8.24e-08
TUBB3	0.0625922	0.226253	-1.85388	1.39e-23	8.97e-22
VIPR2	0.0303739	0.184899	-2.60583	6.79e-13	4.68e-12
