# Supplementary material for: MAPK10 Expression as a Prognostic Marker of the Immunosuppressive Tumor Microenvironment in Human Hepatocellular Carcinoma
Source: Front Oncol. 2021 Aug 2;11:687371. doi: 10.3389/fonc.2021.687371 (PMC8366563; doi:10.3389/fonc.2021.687371)
Supplement: Supplementary Figure 1 — The schematic diagram for the analysis of MAPK10-associated immune acitvity. R package of GSVA (Gene Set Variation Analysis) using gene-centric single sample Gene Set Enrichment Analysis (ssGSEA) method was utilized to analyze the immune activity of the tumor microenvironment for each cancer patient with HCC. (A) Schematic diagram depicts the work flow to evaluate the correlation between immune activity and MAPK10 expression. (B) On the basis of immune profiles obtained from GSVA package, HCC patients were classified into three categories through the use of the hierarchical clustering algorithm. (C) As described in the Materials and Methods section, the three categories (cluster 1, 2 and 3) classified by hierarchical clustering approach were considered to be low immune activity, medium immune activity and high immune activity respectively. [file DataSheet_1.zip › SupplementaryMaterial/Supplementary Table 3_Normalized genes expression of 117 DIGs in form of standardized normal distribution.xlsx]

## Sheet: Supplementary Table S3_Normaliz
ID	TCGA-CC-A9FV-01A	TCGA-CC-A7IJ-01A	TCGA-ED-A82E-01A	TCGA-DD-AA3A-01A	TCGA-DD-A3A6-01A	TCGA-BC-A3KG-01A	TCGA-QA-A7B7-01A	TCGA-2Y-A9H4-01A	TCGA-CC-A1HT-01A	TCGA-YA-A8S7-01A	TCGA-CC-5260-01A	TCGA-FV-A3I0-01A	TCGA-DD-A4NB-01A	TCGA-CC-A3MA-01A	TCGA-RC-A7SB-01A	TCGA-5R-AA1D-01A	TCGA-K7-AAU7-01A	TCGA-ED-A5KG-01A	TCGA-CC-A7II-01A	TCGA-DD-A4NS-01A	TCGA-2Y-A9H2-01A	TCGA-DD-AAD1-01A	TCGA-ED-A627-01A	TCGA-RC-A6M5-01A	TCGA-BC-A10Q-01A	TCGA-MR-A8JO-01A	TCGA-BD-A3EP-01A	TCGA-BC-A217-01A	TCGA-FV-A3R3-01A	TCGA-DD-A4ND-01A	TCGA-2Y-A9GX-01A	TCGA-DD-A73F-01A	TCGA-G3-A5SJ-01A	TCGA-CC-5261-01A	TCGA-DD-A114-01A	TCGA-G3-A25T-01A	TCGA-ZP-A9D2-01A	TCGA-UB-A7MD-01A	TCGA-BC-A110-01A	TCGA-MI-A75I-01A	TCGA-DD-A1EI-01A	TCGA-G3-A25Y-01A	TCGA-DD-AAVW-01A	TCGA-G3-A7M8-01A	TCGA-HP-A5MZ-01A	TCGA-UB-AA0V-01A	TCGA-BC-A10X-01A	TCGA-2Y-A9GZ-01A	TCGA-G3-A7M9-01A
MAPK10	3.55534	3.23544	3.07745	2.85426	2.82519	2.5601	2.53807	2.48973	2.43382	2.24814	2.02777	1.93064	1.92256	1.89089	1.88121	1.87461	1.87177	1.78779	1.75293	1.74061	1.71564	1.67972	1.67767	1.61268	1.60612	1.54483	1.53277	1.48228	1.3712	1.34935	1.33202	1.24213	1.24117	1.23486	1.22885	1.20807	1.19678	1.19353	1.16434	1.11969	1.11767	1.10071	1.09577	1.08819	1.07667	1.05312	1.03664	1.03584	1.02553
AKT3	2.06879	2.06499	2.43702	2.41115	1.31322	2.78256	1.67322	-0.821776	1.07135	-0.239765	2.83025	0.836854	1.73888	3.86641	-0.739	1.83692	1.25104	1.86087	0.72742	1.69747	2.16138	1.21923	1.41658	1.35791	1.74199	1.62068	0.868665	0.297452	1.22357	1.3069	1.30207	-0.185641	-0.1893	1.49278	2.42528	1.27388	2.66275	0.354716	0.82891	-0.933104	0.772438	0.682621	1.21708	-0.181532	0.810472	0.820706	0.762809	-0.0379106	1.81415
AMHR2	1.84281	-0.0271884	0.526725	2.10349	-1.08361	-0.0693505	-0.114057	0.202436	-0.210815	1.00855	-1.08361	0.0368004	-1.08361	0.572897	-0.0630669	-1.08361	0.145615	0.11001	3.31741	2.16984	-1.08361	0.496543	2.12249	-1.08361	-1.08361	-1.08361	-1.08361	-0.0259488	2.32938	1.31748	0.923066	-0.0429458	0.0472739	-1.08361	2.96947	0.99161	-1.08361	-1.08361	1.67524	0.0121332	1.02667	0.410057	0.464447	-1.08361	-0.0151604	2.06434	1.98776	-1.08361	3.67526
ANGPT4	1.8185	0.068414	0.0481929	-1.48764	3.87075	-1.48764	3.84897	0.330293	0.0108085	1.13832	0.661561	-1.48764	2.2022	0.0959288	0.66639	1.79887	0.566059	0.393263	-1.48764	1.14898	0.188969	1.20835	0.69923	1.80857	-1.48764	1.79913	-0.00458226	0.471246	2.38006	0.403452	-0.0659353	0.343772	-0.441626	0.619201	0.198416	-1.48764	0.688613	-0.0974804	0.829288	-0.113163	1.13188	1.09781	0.21429	0.398042	-0.143539	0.723853	0.221379	-0.464821	0.636551
APOD	3.56023	3.32519	0.117872	0.640775	2.03276	0.892106	-0.477679	0.0350527	-0.312255	-0.898326	1.07144	0.214516	0.817295	-1.52178	0.543869	1.93957	1.97642	1.29932	-0.530916	2.23787	-0.74193	1.07781	0.898456	0.935065	-0.0752984	0.602232	0.70868	-0.30851	1.76728	2.26658	1.26949	-0.295318	-0.747084	1.88672	0.693245	-0.113376	-0.135267	0.234358	0.571292	-0.616093	2.63082	0.527476	0.388116	-0.375576	0.879429	-0.714549	0.0196859	0.432561	2.22655
BDNF	2.37933	1.59138	0.611635	1.85233	0.402396	0.103681	-0.654241	-0.950056	3.70271	0.632138	0.329859	0.0516732	1.71233	0.369947	0.800958	0.925107	1.323	0.0247645	1.19204	1.79804	0.563959	0.569812	1.82837	2.02177	0.0465203	2.07691	0.612722	0.25707	-2.15004	1.71614	0.813538	-0.554534	0.279753	0.276851	0.950735	0.296675	1.37965	0.336092	0.989262	-0.117113	-0.692815	0.543708	0.25813	-0.762072	0.752329	0.271696	1.29233	0.333029	1.082
BMP5	1.74852	2.75574	-1.48281	-0.250135	-0.139556	1.25843	-1.48281	-0.0793354	1.48832	0.824627	0.471164	0.513026	1.02604	0.897164	-0.737496	1.1165	1.17018	1.89077	0.104575	1.73426	0.115672	1.809	1.86398	1.0727	-0.0986374	0.477734	0.143928	-0.15014	1.62453	1.20097	1.78344	-0.722278	0.621838	1.2842	1.18091	0.649486	1.37357	0.138195	1.41159	-0.407978	1.57108	1.09517	1.71988	0.558636	1.40808	1.27422	1.5309	-1.48281	1.58678
BMP6	0.836745	1.25114	2.8079	1.37153	0.354108	-0.740905	-2.05847	-0.855203	0.794968	1.79338	2.79204	2.57647	1.35644	3.42843	-0.561484	1.76672	0.854887	0.934959	1.1226	1.43208	3.38897	0.702569	1.23274	2.26875	2.51874	1.67274	1.04898	-0.830424	1.35601	0.877722	0.459956	-0.0207461	-0.0561588	0.392823	0.693364	1.97815	0.224558	0.306828	1.52212	-0.524442	0.055639	0.259272	0.0713745	0.618414	0.562511	1.1653	1.2051	0.209954	0.499131
BMP7	0.696194	3.25115	0.493314	0.0752735	2.64914	0.225555	0.588187	-0.998703	-0.249781	-0.998703	0.770396	0.861979	-0.308458	-0.998703	1.17172	0.319806	0.814365	2.40393	3.05847	0.440709	0.756573	1.62986	-0.321848	0.770011	-0.998703	0.536691	0.992185	-0.354727	1.93358	0.431508	0.330486	-0.117424	0.465863	2.0895	-0.127892	0.316718	0.322084	0.382981	0.853859	-0.328299	0.301984	2.58018	0.274858	-0.998703	-0.998703	-0.998703	0.236328	-0.998703	3.27579
BMPR1B	1.07157	2.78387	1.11749	0.157686	0.0841563	0.522391	1.02717	-0.510685	2.089	0.105684	0.601466	3.61582	1.61189	0.362936	-1.42635	1.88331	1.37038	1.06075	2.14623	1.76832	1.33334	1.55055	1.61527	1.49491	1.78074	0.583618	0.481135	0.569295	2.26077	1.23499	1.47918	0.470432	0.953656	1.41818	1.37451	1.01052	0.95087	0.785904	1.30932	-0.17489	0.940242	1.169	0.70215	0.308172	1.22246	1.03283	1.76046	-1.42635	2.02225
CARD11	1.8728	1.46226	1.27139	3.17606	0.686538	-0.775584	0.0722773	-0.129124	1.23962	1.92084	2.64296	1.99941	0.995722	-0.0902064	-0.533686	0.291943	1.61608	3.22046	0.942897	1.60012	1.41338	1.59035	1.49473	-0.263964	2.21393	0.890434	1.63053	0.163251	0.625071	0.781841	1.38406	1.08509	0.643629	1.76886	1.66957	0.0978404	0.459467	0.288438	0.272276	-0.678034	0.29644	0.397398	0.895546	-0.980015	1.04533	0.155322	0.0834906	-0.313833	1.78341
CCL11	1.23708	0.663474	-0.223628	-0.0238437	-1.66964	-1.66964	-0.281572	-0.304261	1.13575	0.966238	0.277162	0.637005	1.0514	-0.189837	-0.238921	1.49838	0.996155	0.348868	0.782666	0.767965	0.817345	0.934915	0.879081	0.781942	0.495825	0.898027	1.22164	1.0655	1.20823	0.816549	1.23026	0.471252	-0.14872	1.46528	1.59285	1.044	0.338855	0.5649	1.48972	0.103402	1.03334	0.970099	0.688623	0.426963	0.848514	0.245247	-1.66964	-0.00359501	0.866327
CCL19	-0.456054	-0.350574	-0.794424	0.173676	-0.316979	-0.857462	-0.499963	-0.166646	0.184527	0.432513	-0.00636441	-0.933304	0.825718	0.338504	-0.771433	1.61856	0.285089	2.85778	-0.767227	0.783772	0.021747	1.86896	1.41621	1.3218	-1.00935	0.803299	1.61688	0.428848	0.929167	0.631265	1.18547	0.422775	0.52007	1.70566	1.61379	0.171748	0.993842	0.526733	1.31532	-0.488955	1.33036	1.31463	1.06756	-2.98404	1.86261	0.368331	0.27052	-0.943481	-0.0730857
CCL2	2.10488	1.68751	2.59628	2.36401	1.42394	-1.5216	-0.541331	-0.307394	3.08751	0.340072	1.11207	3.61525	0.494203	0.223275	0.20629	0.61076	2.02596	1.86207	0.317698	2.1818	2.98353	1.7437	2.38849	-0.791196	-0.882273	0.93661	1.16977	0.164982	-0.211524	1.16802	1.27031	0.0898907	0.540573	1.4009	1.64738	0.528706	1.21968	0.769918	2.38501	1.06067	0.525167	1.0378	0.835578	1.10869	1.02348	1.21021	-0.0297382	-0.788732	0.141428
CCL21	0.0814556	-0.263454	0.250055	0.97632	0.292249	-1.82036	-1.17946	-0.239743	0.78598	-0.0220515	0.794322	0.0318918	0.516153	0.267995	-0.63383	0.650562	0.927012	3.01704	-0.382049	1.21345	0.193605	1.85448	1.51903	1.30166	-0.64732	0.909827	1.36978	-0.439272	0.855901	0.549423	1.21254	0.124042	-0.459487	1.49342	1.15948	0.739945	0.979941	0.690037	1.57216	-0.544119	1.07398	1.34523	1.16247	0.11475	1.3971	0.962398	0.419672	-1.43392	0.302028
CCL22	0.632612	0.79177	0.840066	1.65587	0.59727	-1.17658	0.559179	1.13686	0.666285	0.347875	1.48447	0.286159	0.75889	0.504649	-0.203827	0.760697	0.851533	2.36965	-1.7804	1.0512	2.27527	1.64696	1.09329	0.00818178	0.367531	-0.0310265	1.53116	0.101924	0.8732	0.68165	1.87317	0.00377747	0.966194	1.66088	2.32248	1.04496	0.779566	0.3844	1.32748	-0.736013	0.290054	0.26076	0.964315	-0.43803	1.12777	0.388058	-0.178157	-1.05341	0.630429
CCR4	1.4484	1.0705	0.248489	-2.79809	-0.993731	-0.0862394	0.778353	-0.661739	0.678727	0.697952	0.951283	0.0502579	0.663573	-0.388903	-0.242641	0.718961	1.44246	2.80571	-0.607977	1.33287	0.813702	1.96743	1.67407	-0.421299	0.348794	0.472168	1.68741	0.614234	0.555163	0.970685	1.87843	1.0054	1.24712	2.09396	1.90643	-0.227377	0.358179	0.837248	1.01349	-0.369233	0.669368	1.41344	1.59172	-0.727619	1.13575	1.0538	1.04731	-0.450003	0.513795
CCR7	0.722674	0.2772	-0.538036	0.160504	0.918365	-0.396003	0.472364	-0.098081	1.08708	-0.085201	0.534621	-1.12279	0.612901	0.139105	-0.720063	0.562259	1.20316	4.20452	-0.675137	1.07495	0.684365	2.33059	1.21071	0.275957	-0.222452	1.32358	2.4636	0.53116	0.526105	1.21012	2.04909	0.755571	1.34475	2.26308	2.03647	-0.0294827	1.12647	0.380504	0.599347	-0.948031	0.397123	1.49835	0.893832	1.00309	1.04166	-0.226804	-0.0701126	0.249289	-0.416325
CD1A	0.686758	0.00476358	0.133869	3.12552	0.526436	-0.0395787	0.534286	0.388145	1.50615	0.432183	1.63971	0.429777	1.31389	0.704349	0.836852	0.515602	2.17782	1.9791	-0.184432	-0.154476	3.2202	1.1035	0.203248	0.196688	1.53142	-0.107742	1.05303	0.153595	0.764726	0.548546	0.963016	0.135615	2.13148	1.75756	2.01263	1.82819	0.248533	0.323882	-0.24514	-0.501227	0.503829	0.775738	1.26645	-0.170066	1.00626	-0.332293	-0.118755	-0.48953	1.70913
CD1E	1.1072	0.466318	0.406179	1.50439	0.273362	-0.560492	0.859668	1.2563	0.336912	0.172304	1.0998	0.330778	0.961227	0.82149	-0.0686543	0.894195	0.943262	1.40045	-2.6164	1.1904	1.93746	1.58556	1.13269	0.444665	0.554234	-0.53419	1.75071	0.50516	1.14282	0.505365	1.77101	0.211234	1.33518	2.02886	1.89146	0.856062	0.38447	0.821854	1.07673	0.0172593	0.553183	0.446889	1.6302	-0.602	1.30137	1.10572	0.709127	-0.455159	0.225851
CD22	1.48498	0.16795	0.846988	1.04868	-0.0457636	-1.12672	0.434343	-1.60897	0.583675	0.451031	1.80874	1.26704	0.210877	-0.729609	-1.00681	0.212976	0.989919	4.09063	-0.337154	0.640739	1.00499	2.21561	0.293732	0.897949	1.51989	0.626569	2.76321	-1.42822	0.846539	0.369733	0.836245	0.0361499	0.401877	2.25789	1.63843	2.43265	1.10366	-0.046196	-0.593388	-0.838201	0.518063	0.40126	0.931501	0.608856	0.894477	-0.252671	0.959259	0.298191	1.05484
CD70	0.707675	2.99403	0.564272	0.244364	3.18807	0.161589	0.224077	-0.396436	1.50148	1.22404	0.677764	-0.184225	0.14591	-0.397219	-0.302083	0.510034	0.991119	1.92289	0.0842242	0.734493	0.595347	0.894376	0.821067	-0.103805	0.0473989	0.488822	0.899075	0.71095	-0.0261887	0.750379	0.909489	0.743907	1.02739	1.01872	1.10951	-0.0529851	0.308389	0.337693	-0.0762506	-0.213031	0.0728179	-0.00268269	0.361912	-2.54465	0.802454	0.462992	-0.564209	-0.984832	1.49353
CGB7	-1.02715	2.4373	1.74283	2.00583	0.539532	-1.02715	-1.02715	-1.02715	1.15448	-1.02715	2.3697	1.1607	-1.02715	1.30636	0.292683	-1.02715	1.67848	-1.02715	0.358407	1.49598	1.21804	1.49587	0.858186	0.254042	1.35911	1.98786	-1.02715	1.43245	0.336332	0.382184	0.903962	-1.02715	1.37906	1.58216	1.22962	2.929	0.315694	-1.02715	-1.02715	1.12582	0.630858	1.2524	0.500776	0.83199	1.44821	0.613425	-1.02715	0.862066	1.92607
CHIT1	1.08675	1.27874	-0.165917	0.208814	-0.356476	-0.0982751	1.05866	-0.482543	0.461927	-0.305203	1.01497	0.415272	0.787153	-0.538748	-0.136004	0.350814	1.13451	0.657564	-0.609172	0.943376	-0.100188	-0.26059	0.0325147	-1.48541	-0.236736	2.03369	0.63769	0.823558	1.18525	1.22984	1.77863	0.472255	1.60561	0.650119	2.29765	1.26408	0.867779	2.05438	-0.498678	0.112263	-0.0942603	-0.244899	-0.288966	-0.266751	0.335058	0.0590279	-0.0616155	-0.406626	1.96173
CLEC11A	1.19534	5.07364	1.63854	0.353526	1.30274	-0.861448	-1.09858	-0.255415	0.34948	0.939881	2.02501	1.18233	1.96983	1.53955	-0.214612	1.95293	1.13076	0.993485	1.41325	1.81007	0.724953	1.66335	1.51256	1.25161	1.157	1.61911	0.920419	-0.189533	1.44843	0.940687	1.53068	-0.764653	0.0122312	1.13884	0.898256	1.70633	0.997401	0.912973	1.40834	-0.172576	0.947073	1.22157	1.16015	-0.184899	0.885358	0.846414	1.0253	-0.560469	1.11988
COLEC10	1.34723	0.21019	1.14667	0.308691	-0.065968	-1.89895	-0.2343	-0.129281	0.711845	0.860555	0.334823	0.376598	-1.4058	1.18953	-0.748374	-1.17951	0.620084	0.274693	0.199031	2.21057	-0.0106159	1.36568	2.43908	-0.859456	-0.0357709	0.556735	-0.155514	0.361632	2.24517	1.4365	1.29847	-0.176196	0.38861	0.254729	0.613665	1.12789	1.32281	0.144727	1.94874	-0.48036	1.31789	0.182805	1.08116	0.923409	0.0967477	2.36528	2.46347	-0.520651	-0.316287
CR2	0.377071	0.998297	0.290587	1.21842	-1.20826	-1.20826	0.618416	-1.20826	0.638353	0.182761	0.0376008	0.180658	-1.20826	-0.444479	-0.490844	0.561482	1.31943	3.6931	0.718891	0.633053	0.320471	2.8086	1.23964	-0.0672187	-1.20826	0.631791	3.17854	-0.462022	-0.00850685	0.255181	0.709307	0.208463	1.12262	3.411	2.6494	-0.20399	1.60726	-1.20826	-1.20826	1.49048	0.267945	0.262539	0.665449	-0.439926	1.61105	0.00290051	-0.552805	0.489497	2.19737
CRABP2	-0.312087	3.69467	1.92473	3.7377	0.510439	-0.470184	-0.179126	0.264987	0.667913	0.652695	1.38565	1.42377	1.3679	0.521563	1.03909	1.10619	0.713865	0.266733	0.50909	1.59346	2.08897	0.811988	1.13614	0.437562	2.35883	1.28525	0.381835	0.156825	-0.106836	1.01023	0.906182	-0.0979157	-0.165763	0.75069	-0.0341408	1.96938	0.3686	-1.85763	0.625884	0.371841	1.02558	-0.176104	0.366543	-0.787596	0.414287	-0.0876794	1.62268	-0.427119	2.5275
CTSE	-1.3406	-0.108873	0.792093	1.50903	-0.480479	-0.13986	0.327511	-1.3406	2.28826	0.674041	0.758093	0.0835396	-0.0597546	1.54182	0.939882	-1.3406	2.2435	0.628118	1.67197	1.16957	2.15795	0.591045	1.4127	-1.3406	-0.54398	-0.288469	0.41869	-1.3406	0.5562	0.482256	0.51754	-0.594224	2.33234	1.2022	2.03822	0.928927	2.24125	1.38269	0.509574	-1.3406	0.613752	0.301905	1.70779	-1.3406	0.149703	1.08401	0.658872	0.40834	1.68103
CXCL12	1.87307	2.23078	1.04138	1.49636	1.59895	-2.24258	-1.47136	-0.75158	0.0683303	0.365843	1.7078	1.12557	1.40269	0.83051	-0.589505	2.08955	-0.309059	1.66048	0.758913	2.16486	0.0614247	1.77078	2.34363	1.45453	1.24504	1.24862	0.886799	-0.922112	1.52912	1.14455	1.71594	0.290861	-0.905977	1.19806	1.05441	0.93572	0.788341	0.0514538	1.70223	-0.825378	0.892947	0.815929	1.06842	0.55457	0.850793	1.73908	1.93293	-0.946299	-0.470445
CXCL14	-0.0979674	2.84235	1.4959	1.70138	2.41604	-2.18543	-0.24319	-0.0104073	1.62076	0.949927	1.4593	0.507821	0.180755	1.34262	0.0218124	-0.218726	1.76243	2.54159	0.37628	2.06101	1.17362	1.89323	1.95762	1.47259	-0.116232	0.932727	1.34273	-0.27617	0.281034	1.1852	1.36682	-0.439175	1.05196	1.27435	1.14968	1.36973	1.02552	0.0142194	1.59602	-0.456477	1.33457	0.500662	0.837687	-0.464649	0.979624	1.80512	1.9494	-0.092856	0.311859
CXCL6	-1.59139	0.684282	1.00282	1.09296	-1.59139	-0.733942	-0.760989	-0.366756	2.09988	0.796406	1.91065	0.632429	0.269622	1.37991	1.25986	0.399884	1.84698	0.375112	0.764759	1.30696	2.20481	0.551236	1.8178	0.0351938	1.41092	0.0845254	0.704072	0.174844	-0.259913	1.01325	1.22355	-0.914225	1.58978	1.05346	1.29891	1.27101	1.6488	0.63847	1.2256	1.22431	1.2919	-0.973338	-0.119711	0.98219	0.959375	1.22852	1.07301	0.0172229	0.845179
CXCR5	-0.808112	1.33904	0.834983	-0.808112	-0.808112	-0.808112	2.00426	-0.808112	0.869426	0.949831	0.734476	-0.808112	0.499013	-0.808112	-0.808112	1.2347	0.63022	4.56342	1.36162	1.56427	1.48997	3.1484	1.56963	0.333005	0.489924	0.528042	3.25994	0.860656	0.412616	0.905846	1.45725	0.837252	0.960997	3.32209	2.98966	1.46288	1.47209	0.48115	0.799089	-0.808112	0.273687	0.963581	0.572909	-0.808112	-0.808112	0.683512	0.271304	0.929482	1.13222
CYSLTR2	2.16493	0.288813	1.48516	0.625818	1.42744	-0.448464	2.15664	-0.0713477	2.42545	0.175757	2.28182	0.676705	1.06084	1.50239	-1.45819	1.48744	0.878878	2.08742	0.295964	1.43303	0.686523	0.639416	1.02717	0.039608	0.699601	1.86388	0.847036	-0.415514	1.28186	1.07516	1.36236	0.843101	0.265487	1.39353	1.40242	0.359171	1.19272	1.05465	0.341962	-0.183868	0.881951	1.47212	1.329	-0.628165	0.80556	0.660624	0.42297	-1.46138	0.755456
DES	1.75407	0.591935	0.155464	0.982152	0.667423	-2.17652	-1.2543	0.0611395	0.788545	1.18071	0.969313	0.467401	0.45655	0.429293	0.182146	0.648014	0.670273	0.68121	0.291407	2.70024	0.583974	1.21924	1.32884	1.17401	0.891372	1.74119	0.939786	-0.314736	-0.317548	2.01943	1.29907	0.133087	-0.184349	0.375551	0.869683	1.10349	0.0791174	1.06365	2.12259	0.638996	1.34642	0.195199	0.124811	0.820136	0.947798	1.50298	0.803158	-0.524897	1.08547
EDNRA	2.24035	-0.38057	1.96043	-0.103069	1.85481	0.500493	0.22183	-0.387356	0.802722	0.631291	2.15374	1.29115	2.55546	2.83951	-0.747023	2.11839	1.63149	1.60317	0.80621	1.87626	0.652056	1.5433	1.01676	0.742764	1.31687	2.37299	1.21614	-1.49968	1.03525	1.80728	1.42721	-0.254221	0.828032	2.37168	1.3635	1.45162	0.909758	0.120297	0.281101	-0.512986	1.74506	1.24562	1.96906	-0.329554	1.32547	0.699244	0.814176	-0.552817	2.36519
ELN	0.892447	3.47218	0.626483	0.385044	2.50844	-0.696553	-1.01186	-0.0874685	-0.437051	0.52161	1.40814	0.441842	1.63384	1.39351	0.613833	1.04037	0.743686	1.32999	-0.291769	2.465	-0.0326729	1.62594	2.06906	1.06121	-0.0857725	1.29119	0.884659	-1.19939	1.20778	2.24008	1.20123	0.0541025	-0.713546	1.1377	1.20607	0.431984	1.31213	0.877374	1.3997	-0.417127	1.05331	1.06694	1.32617	-0.432086	0.866847	0.937005	1.42339	-0.986874	-0.107215
F2R	0.948316	0.883998	1.56424	-0.0763373	0.881918	0.111981	-0.350196	-0.528604	0.249622	0.542273	1.78708	1.33625	2.29618	2.02907	-0.888047	2.0672	1.61887	1.68612	-0.145412	1.91823	0.230588	1.491	1.88883	1.43338	1.38539	1.52481	0.878666	-0.819674	1.92559	1.42915	2.30646	-0.0548872	0.432442	2.23291	1.33641	0.925554	1.33929	0.573014	1.0118	-0.866648	1.37794	1.50568	1.93691	0.121086	1.40813	1.06974	1.13809	-0.483094	0.454089
FABP3	4.55245	0.620402	-1.20844	0.299911	5.80337	0.0903925	-1.07884	-0.404753	2.27615	2.99968	0.537962	-0.634385	-0.690553	-0.183834	-0.318141	-0.624589	-0.0541708	-0.0224044	-0.254137	0.670602	-0.604062	-0.371016	0.510163	-0.732832	-0.435011	0.878293	-0.542695	-0.263466	0.791108	0.839469	0.402994	0.498901	0.394182	0.226522	0.716184	0.399717	-0.205207	0.354002	0.57742	0.0442713	0.0849405	-0.143524	0.48825	-0.294552	0.0670958	0.103652	0.819351	-0.570622	3.23735
FAM3D	1.22379	0.542701	0.687361	1.58509	1.44815	-1.90317	0.208403	0.699505	0.484165	-0.00446894	1.58582	0.705799	0.225728	1.26535	0.588682	0.711727	3.00377	0.0746176	0.854813	2.63094	0.897611	0.0965628	0.599381	0.0707113	-1.90317	0.942694	0.701115	-1.90317	0.629124	1.95279	0.241747	-0.475323	2.66552	1.19309	1.54334	0.514272	0.610056	0.838351	-1.90317	-0.0348545	0.57056	0.399185	0.456708	0.345446	-1.90317	0.683588	0.011093	0.370589	0.77215
FGF1	3.82635	1.24973	3.03552	0.411603	3.26505	-0.277174	-1.36701	-0.526528	1.53779	-0.436903	1.32695	1.23281	0.5201	3.28915	-0.128452	0.781024	1.06471	0.814725	-0.351641	1.80507	1.5346	1.06573	1.68221	-0.412737	0.815962	1.60376	0.387826	-0.54021	0.500167	1.74988	0.760087	-0.614911	-0.42405	1.53995	1.06499	0.962233	1.53301	-0.154085	0.846844	1.05856	0.951009	0.397579	1.66042	0.178779	1.37781	1.16405	1.29705	-1.2673	-0.502358
FGF10	-0.718595	3.63717	-0.718595	0.732155	-0.718595	-0.718595	0.387161	-0.718595	-0.718595	-0.718595	-0.718595	-0.718595	-0.718595	-0.718595	-0.718595	2.41317	0.66836	3.84736	0.4984	1.87407	-0.718595	1.45505	1.15607	2.3638	-0.718595	1.79475	1.85053	-0.718595	1.5076	1.72536	1.36615	1.38112	0.95022	0.717983	2.26321	-0.718595	-0.718595	-0.718595	0.812871	1.5579	1.87772	-0.718595	1.01062	0.898268	1.61739	1.52308	1.25569	-0.718595	2.10117
FGF11	0.872367	1.11807	0.625002	2.3925	1.01171	-0.249944	0.676835	0.492357	0.931842	0.738317	2.27223	1.54557	0.740333	1.63415	0.412183	1.36958	1.26425	2.44242	1.77927	1.46272	1.48571	1.67502	-0.148343	1.50414	1.28431	-0.100324	0.64084	0.799594	0.200559	-0.164601	1.31409	0.439009	0.749297	1.57529	1.07685	0.427887	1.61685	-0.142874	0.147611	0.252596	1.10709	0.0502158	1.77953	-0.169713	-1.23473	0.0415095	0.0547567	0.267889	3.35186
FGF7	1.08497	-0.278046	-0.401738	-0.141288	-2.13823	-1.46125	0.621723	-0.357056	0.769255	0.309365	0.118109	0.600125	1.86948	-0.252541	-0.0281529	2.3743	0.796572	2.55378	-0.26135	1.05262	0.610704	1.6308	1.4345	2.04956	0.448433	0.993129	1.83951	0.474732	1.62165	1.23267	1.68236	0.272668	0.491155	1.82826	1.60944	-0.258387	0.286834	0.276658	1.27298	-0.0376108	1.06545	1.33394	0.894127	1.14204	1.95456	0.568404	0.399148	-0.390028	0.537427
FGF9	4.07659	2.2822	1.83485	1.33973	-0.900327	0.940225	1.44689	1.24852	0.189554	0.106933	1.17302	0.456716	1.81644	-0.900327	-0.900327	2.12159	1.71441	1.04194	0.0578968	1.73413	0.144254	-0.900327	0.942208	0.998961	0.452991	0.13095	1.31061	2.92497	-0.900327	1.3752	0.475756	-0.900327	0.467858	1.00576	1.43957	1.25189	0.369228	1.13841	0.341799	-0.900327	0.631061	-0.071864	-0.900327	-0.900327	0.0545108	0.840232	1.19559	0.092534	3.05724
FGFR1	2.47278	3.42669	2.14511	3.18386	2.29791	-0.724533	-1.11303	-0.876951	0.312163	-0.0852083	2.41526	2.13261	1.32168	1.66169	-0.879855	1.75716	0.963015	1.83569	2.05087	1.81037	1.97323	1.31704	1.44232	2.05516	1.32743	1.36309	0.655438	-0.674242	1.32348	1.32905	1.00354	-0.448259	2.35875	2.58266	1.52825	0.917505	1.96896	0.321589	1.04068	-0.687143	0.918481	1.69521	0.755207	-0.10373	0.846344	0.797426	1.1547	-0.190869	1.54463
GDF2	1.55358	-0.736987	-0.736987	0.68784	-0.736987	-0.736987	-0.736987	-0.736987	-0.736987	1.73307	0.308507	-0.736987	-0.736987	1.99166	-0.736987	-0.736987	0.833511	-0.736987	0.144584	2.74357	0.702128	1.80581	2.78338	-0.736987	-0.736987	-0.736987	-0.736987	0.134686	-0.736987	2.12021	2.05737	-0.736987	-0.736987	1.19164	1.6865	1.96477	1.78869	-0.736987	2.29011	-0.736987	2.08122	0.0501267	1.0179	-0.736987	-0.736987	2.71146	2.86996	-0.736987	-0.736987
GDF3	1.62824	1.60387	1.33519	-0.955406	-0.955406	-0.955406	-0.955406	-0.955406	0.880861	1.15527	0.775745	2.21387	1.15685	1.11007	0.480908	1.31016	1.26646	1.01636	0.889268	1.86895	-0.955406	1.03678	1.58537	1.59361	-0.955406	0.611002	1.0166	-0.955406	1.35225	0.908945	0.601693	-0.955406	0.951268	1.09988	1.20444	1.32786	-0.955406	1.59058	0.826293	-0.955406	1.40576	0.953246	-0.955406	0.548403	0.530377	-0.955406	-0.955406	0.927113	-0.955406
GDF6	2.39704	1.83421	0.218199	-0.0399964	0.932059	0.119352	-0.575381	-1.79234	0.642724	0.155298	1.08618	0.880579	1.27601	1.69904	-0.852025	0.653145	1.02159	1.40715	0.777413	1.77902	0.52333	1.43901	1.21866	1.21169	0.98426	1.43556	0.231025	1.0247	1.17487	1.2836	1.18919	0.438474	-0.748726	1.45062	0.507014	0.139331	-0.149814	0.995694	1.7959	-0.445791	0.824227	0.961139	0.122474	0.888198	0.512683	1.13126	1.12276	-0.226057	2.44845
GLP2R	1.07376	-0.38112	1.98883	0.587316	1.56925	0.717531	-1.40598	-1.40598	2.50342	1.98734	2.15004	1.07586	1.84874	1.83516	0.018958	0.972599	2.06215	0.0814267	0.470127	2.34931	0.562523	1.46669	1.52766	0.997838	1.72142	-0.602034	0.492414	-1.40598	1.56069	1.95313	1.1564	-0.689226	-0.312154	1.52999	1.2883	1.02884	2.15597	0.703251	1.85727	-0.154552	1.73797	0.727138	1.66762	-0.35368	0.800927	0.958959	1.49903	-0.634596	0.953171
GREM1	1.51206	-0.228465	0.456825	-0.349307	-0.1166	-1.54537	1.06858	-0.460646	1.6347	0.734715	0.732495	1.42083	0.885369	0.71183	0.624723	1.04314	1.43226	1.76255	1.70353	0.993645	0.825639	0.224901	0.657746	0.750684	1.22103	0.439279	0.643554	1.38564	-0.45873	1.0914	1.57148	-0.454853	0.450496	1.45392	1.36016	0.796855	0.990569	-0.102408	1.40472	-0.652341	0.902384	0.752967	0.949371	-0.00239532	1.53492	-0.181044	-0.318841	1.03579	0.472373
GRP	-0.743411	2.95156	2.2764	0.722863	-0.743411	0.505012	3.01349	1.61987	1.70889	-0.743411	2.24677	1.38211	1.44023	1.53483	0.510154	1.67212	2.52638	0.928598	-0.743411	-0.743411	1.70151	-0.743411	-0.743411	1.04304	1.24088	0.89147	1.80836	1.43318	-0.743411	0.845066	-0.743411	1.08583	1.32733	1.69414	0.792657	1.97233	0.802033	1.23506	-0.743411	-0.743411	-0.743411	-0.743411	0.64082	-0.743411	1.27545	-0.743411	-0.743411	0.580758	1.73778
IGF1R	1.8239	2.25899	2.11198	2.43246	1.41743	-0.301192	-0.541446	-0.84838	0.325495	0.203143	2.38186	1.74257	1.54444	2.05405	-0.234267	1.23915	1.41245	1.55487	-0.622882	1.45388	1.83509	1.08971	0.882969	1.42973	2.00316	1.8581	0.835492	-0.776192	0.739084	1.22237	1.15714	-0.80396	-0.260688	2.52361	0.945076	1.15133	1.48404	-0.0820791	0.30868	-0.795474	0.648345	1.85364	1.0318	-0.237074	0.584382	0.505068	0.767386	-0.669779	1.72003
IGHA2	2.30681	0.869869	1.67628	0.0544242	1.47588	-0.855406	1.20394	0.0286158	1.15545	0.970378	1.42209	-0.940336	-0.966991	-0.213889	0.111232	0.0102	0.861589	2.21954	-0.640783	1.57517	-0.0218914	1.64294	2.08254	0.291874	0.065379	-0.0202897	1.03356	-0.718534	1.48509	1.3036	1.39936	0.0544737	0.150355	0.753608	1.47061	-0.0764652	0.581265	1.0253	2.2273	-0.338712	0.426182	0.622963	1.32368	-0.0826339	1.00707	0.518299	0.883585	0.451647	0.74085
IGHD	0.594045	0.457285	2.00079	0.434734	1.5057	-0.498202	0.770307	-0.358691	0.649095	0.3587	0.647157	-1.09108	-0.0955375	0.419567	-0.713806	1.11834	0.912802	2.77211	-1.13117	1.71878	0.504292	1.51678	1.1568	0.0175604	-0.628919	0.00551723	1.10676	-0.311854	0.210369	0.428919	1.46448	-0.021977	0.649148	2.01613	1.59373	0.467362	1.63915	0.772596	0.874707	-0.0787945	0.523654	0.955965	0.843813	0.461314	1.15092	1.02673	0.97591	-0.636831	0.715453
IGHE	1.3891	0.265945	-0.182965	-1.25667	0.39376	-1.25667	2.73314	-1.25667	0.839502	0.437409	0.966492	0.435527	0.321603	0.493446	-1.25667	-1.25667	0.808224	1.90354	-0.156987	1.08169	-1.25667	2.07509	1.08476	-1.25667	-0.121786	0.741867	1.2972	0.383679	0.381199	0.410983	0.541379	0.0900611	0.673305	1.59479	1.88034	0.362469	0.651106	2.60729	1.47508	-1.25667	-0.260347	0.00334491	0.369466	0.290373	1.69488	0.274925	-0.261913	0.144772	0.380097
IGLC7	1.07761	0.558686	0.581199	0.221631	1.55711	-1.35814	-1.35814	-0.00221514	1.67948	0.412132	0.815556	-1.35814	-1.35814	-1.35814	-0.170471	0.47288	1.19907	1.67803	0.0840523	0.731279	1.11035	0.753572	1.21598	1.04971	-0.108139	0.580111	0.965678	0.478239	0.799447	0.674313	2.81637	-0.157315	0.476339	1.21366	1.64641	0.728866	0.821115	0.33176	1.26098	-1.35814	0.600302	0.4395	0.984966	0.0932245	0.685661	0.697104	0.622942	1.21255	1.11217
IL11	-0.473241	3.49153	0.845952	1.80227	-1.84797	-0.326848	0.00472948	-0.0272501	0.46174	0.709469	1.95224	1.8505	0.311901	1.82713	0.191306	-0.574791	1.92494	0.986768	0.885197	0.992684	1.26369	0.869176	0.627874	-0.716406	1.94488	0.338559	-0.127436	1.48248	0.104682	1.18098	0.879857	-0.297113	0.991995	1.19275	0.869394	2.01244	-0.0757064	0.399854	1.44203	0.733204	0.365429	0.969428	0.57308	0.372191	0.247453	-0.0427489	0.198733	0.165921	1.03047
IL13	-1.02228	0.095025	0.796465	2.38215	0.251365	1.37292	4.58333	0.68743	0.606051	-1.02228	-1.02228	0.886495	0.162504	0.118706	0.621095	-1.02228	1.12718	0.809185	-1.02228	0.709745	0.930991	1.29643	0.497734	-1.02228	-1.02228	0.185638	1.57529	0.66203	-1.02228	0.975582	0.176518	0.0793063	1.02015	1.05349	0.414644	-1.02228	0.0771883	0.14824	0.988249	1.87677	-1.02228	0.680419	1.07762	0.124519	0.458782	0.308639	-1.02228	1.37804	1.11893
IL13RA2	3.64504	4.12268	0.768141	-1.17585	2.67047	-1.09248	1.0901	-0.129578	1.94469	3.15082	0.0719233	0.747101	0.186197	0.346303	0.474383	0.187796	-0.0238417	1.00697	1.32485	1.10558	-0.382773	0.408136	1.00414	-0.0218715	-0.97176	0.745327	1.62361	1.60942	-1.43559	0.145669	0.0590499	-0.00719249	-0.418575	0.480129	3.36927	-0.536975	0.49668	0.583745	1.99772	0.474331	0.734748	-0.457137	0.112537	-0.36417	0.465557	1.65846	1.2253	0.0225396	2.80096
IL17RD	2.70454	3.97653	1.03886	0.404373	2.58415	-0.249659	0.0205046	-0.977465	0.565767	1.30978	2.41865	2.10541	1.52767	3.40311	-0.779655	1.33362	1.65435	0.996747	0.0351353	1.57995	1.31101	1.65528	1.12382	1.41342	2.0851	0.77903	0.784078	-1.47622	1.11672	1.27045	1.12886	-0.82088	0.472132	1.92934	1.67191	1.10092	0.588699	0.00615399	0.646647	0.486703	1.05939	0.759801	1.22577	-0.676043	0.582581	0.594843	0.277771	-0.641891	1.66952
IL18	1.49083	2.04251	0.673346	3.8688	0.25452	-0.89289	-1.32776	-0.411512	2.87784	2.29653	1.27048	3.59944	0.378511	-0.178433	-0.398006	0.173692	2.79209	2.00735	-0.215762	1.94455	0.544119	0.217843	1.43306	-0.645278	0.107812	0.691699	0.428619	-0.213225	0.0846342	1.42708	1.3041	0.737441	0.962176	0.724787	1.20562	0.660691	1.42116	0.629117	1.29668	-0.576133	0.258729	0.22405	0.268107	0.254773	0.801768	0.635254	0.39829	-0.775123	-0.057035
IL2	-0.792466	1.5435	-0.792466	-0.792466	-0.792466	0.748171	0.699243	-0.792466	1.77586	-0.792466	1.44051	-0.792466	1.74242	-0.792466	0.755007	-0.792466	1.35258	2.4292	-0.792466	0.84205	0.905667	1.71687	1.43972	-0.792466	-0.792466	-0.792466	1.81898	1.166	-0.792466	0.830541	2.3681	0.776828	1.46827	1.62444	1.51052	0.767785	1.36546	1.60331	-0.792466	-0.792466	0.668991	1.24861	-0.792466	-0.792466	1.8662	1.39773	-0.792466	-0.792466	0.790554
IL20	-0.714339	0.618224	-0.714339	-0.714339	-0.714339	1.38757	2.35669	1.91556	0.432237	1.3867	-0.714339	-0.714339	1.38826	3.87544	0.925116	1.50544	0.787904	-0.714339	-0.714339	-0.714339	1.27775	1.8417	0.666377	2.31586	-0.714339	1.05588	1.10271	1.84518	-0.714339	-0.714339	0.699171	1.15248	0.691869	1.54256	2.12599	-0.714339	1.50828	1.01751	1.74709	-0.714339	0.503328	1.54656	-0.714339	2.5129	1.1817	-0.714339	1.04478	-0.714339	-0.714339
IL34	2.47709	0.904614	1.03881	1.34521	2.65502	-0.576683	-0.168262	2.31004	2.82376	3.05376	0.559105	0.833844	0.846185	2.00566	1.83917	1.26499	0.273986	1.84341	0.563663	1.42754	2.3151	1.21405	1.33462	1.02905	-0.601991	1.5819	0.822846	0.679973	1.62474	0.617659	1.07146	-0.456344	0.7135	1.12732	1.83851	0.226926	1.47657	0.228313	0.845929	-0.0938916	0.8464	1.30957	1.02564	-0.306934	1.32258	0.302755	-0.0573195	-1.5405	-0.0297349
IL6	0.559939	0.891676	-0.358033	0.666591	1.74626	-0.283285	0.149747	-0.204976	2.07859	1.05955	-0.34057	-0.0706627	1.09588	-0.599578	-0.111031	1.76998	2.80171	1.14157	0.349905	1.09104	0.416517	1.0008	2.45612	0.510726	0.934703	1.36648	1.12984	0.59172	0.564491	1.47108	1.00173	0.47031	0.802801	1.34241	1.1704	-0.173656	-0.358593	0.926451	2.03296	-0.80837	0.79278	0.315467	0.146437	0.85308	1.26623	0.737359	0.400814	0.812212	0.512436
IL7R	0.871755	1.30587	-0.0785824	-0.424575	-0.062206	-0.290704	-0.399242	-1.28104	0.707846	0.679256	0.247648	-0.426125	1.6759	-0.285894	-0.501795	1.48486	1.23353	3.25562	-1.64012	1.44628	0.705009	2.0963	2.06811	0.638772	-0.0370599	1.15703	1.77354	0.467625	1.73295	1.37073	2.43214	1.09471	1.38915	1.83097	1.52022	0.179123	0.959762	0.889774	1.14082	-0.922715	0.858173	1.3269	1.67515	-1.38966	1.59734	0.758841	0.582666	-0.718507	-0.2858
JAG1	1.13506	1.64362	2.4059	2.39515	1.03799	-0.563956	-1.03978	-0.562436	2.56176	0.960985	2.69728	2.01255	2.0367	3.47478	-0.308671	1.7413	2.13113	1.52079	2.15112	1.39614	2.72143	2.04724	0.982181	0.770401	2.11734	1.72468	1.19131	-2.10323	0.972479	1.61479	0.993372	-0.173803	1.49707	2.31515	1.42426	0.389142	1.68655	0.158052	0.723927	-0.514674	1.1736	1.39524	1.3628	-0.0974906	0.665507	0.663357	0.107883	-0.77554	0.265805
LEP	1.09554	-0.820964	-0.820964	1.16969	5.42694	1.01817	0.208477	-0.820964	1.43565	-0.820964	-0.820964	1.14474	1.14921	-0.820964	0.85985	1.63253	-0.820964	0.444177	1.41758	1.77615	0.410111	0.465042	0.351014	-0.820964	0.741346	-0.820964	-0.820964	0.301207	0.298079	2.52191	-0.820964	-0.820964	0.378223	-0.820964	-0.820964	0.644887	0.281091	-0.820964	1.01667	-0.820964	0.765951	-0.820964	-0.820964	1.10408	0.312557	0.915023	0.177592	0.962464	2.88311
LTB	0.430893	0.229117	3.25496	3.51365	0.655865	-0.463556	0.0740455	0.0408821	0.818646	0.0695859	0.296179	0.55742	0.0376604	1.02137	-0.885671	0.180344	1.03783	3.00253	1.17671	0.907113	2.24666	1.41685	0.720409	-0.365522	-0.1001	0.980889	1.34763	0.607623	0.261154	0.309035	0.780187	0.847864	0.782317	2.21443	1.05767	1.8609	0.171039	0.301508	0.0865333	0.03945	0.640428	1.04898	1.00804	-1.58453	1.11365	-0.256208	-0.764698	-1.36865	0.268472
LTBP2	3.09416	1.61367	2.2125	0.388245	1.64255	-1.86729	-1.33077	-1.04704	0.73994	1.54093	2.43856	1.29686	2.1021	1.29494	-0.731146	1.63304	1.38509	1.58934	0.329355	2.41493	0.48416	1.66231	1.92739	1.09166	1.24895	1.31515	0.812605	-0.516366	2.2176	1.92907	1.83631	-0.197019	-0.133087	1.93563	1.58349	0.671183	1.16766	0.488432	1.22679	-0.626479	1.42739	1.31248	1.96068	0.0411423	1.4657	0.919806	0.967265	-0.986241	-0.0279913
LTBP4	1.67303	0.659342	0.968418	0.0253572	0.273864	-1.08258	-1.46773	-0.219943	-0.155882	1.42598	2.03457	1.00606	1.58482	1.43643	-0.0148753	1.45634	1.11514	1.37416	0.624314	2.40747	0.688333	1.9305	1.91805	1.60104	0.722666	1.57934	1.09768	0.393995	2.39865	1.5895	1.16317	-0.403071	0.665594	1.42517	1.19278	0.942554	1.15194	0.671291	1.23987	0.0667322	0.91635	1.32968	1.66777	-0.100902	1.10671	1.56117	1.09276	-1.03473	1.09578
MARCO	1.54003	-0.180385	-0.372188	0.154449	0.275723	-0.612235	-1.04763	-0.168366	0.898875	2.10317	0.355937	0.223077	-2.72022	0.390407	-0.325653	-0.252569	0.81249	-0.49331	0.644398	1.78182	-0.102054	0.723062	2.645	-1.66393	-0.795158	0.614244	-0.967034	0.55346	-0.135472	1.37477	1.29439	0.501989	0.592038	-0.108461	1.2418	1.22058	0.924859	-0.152344	2.5754	-1.06037	1.24994	-0.887247	-0.0553754	-0.175941	-0.0999151	2.08903	2.19054	-0.339897	0.919465
NDP	-0.797303	1.81109	0.485174	2.01327	0.661022	0.810325	-0.797303	-0.797303	2.31702	2.70185	2.20659	0.923077	0.571379	-0.797303	-0.797303	-0.797303	3.50009	1.91312	1.35655	1.26915	-0.797303	1.01987	1.39246	0.995715	-0.797303	1.16534	1.48749	0.504127	-0.797303	1.10469	0.941836	-0.797303	2.9182	2.62912	1.18856	-0.797303	0.484689	-0.797303	1.54375	-0.797303	0.942195	0.725983	-0.797303	0.532864	0.515072	-0.797303	-0.797303	-0.797303	2.18378
NGFR	1.00821	-0.527644	0.532426	0.198362	-0.0825825	-0.834917	-0.975116	-0.246096	-1.76633	0.626832	1.62932	0.0556567	1.97147	0.878827	-0.873249	1.46507	0.47805	2.20173	0.0529855	2.04987	-0.0927326	2.36758	1.97312	1.87676	0.323773	0.524745	1.08488	-1.14001	1.7208	1.37705	1.71064	-0.0722874	-0.994892	2.05748	1.091	1.12611	1.49505	0.617169	1.44733	-1.13651	1.57167	1.90664	1.87583	-0.186491	1.26885	1.36059	1.5363	-0.140731	0.277795
NRG3	1.87852	-0.190796	2.3068	1.91922	0.100012	0.592319	-0.459418	-0.167197	0.0289243	0.73562	2.5654	3.01475	0.766266	1.6813	0.0188937	0.357381	2.66654	1.11484	1.754	1.60146	1.36702	0.796411	1.58336	0.27771	0.837407	1.21145	0.190773	-0.67537	0.665445	1.62147	1.05859	0.0391781	1.26455	0.888742	1.0473	2.05422	1.37292	0.400664	1.37431	-0.643845	0.867706	1.9581	0.733428	1.29886	0.459377	1.01711	1.39597	-0.633815	2.23986
NTF3	2.18138	-0.370278	-0.923715	-0.615093	2.05194	-1.60068	0.217371	-0.178349	0.0185915	-0.0568093	-0.0474484	0.00135196	0.839352	0.477775	-0.41724	0.696617	0.694941	0.511694	-0.122553	1.96121	-0.0750665	1.49426	1.79369	0.331646	-0.0642748	1.38081	0.878491	-0.466417	2.14054	1.25278	1.29064	-0.488509	-0.628602	0.866733	0.773243	0.593795	0.621414	0.462718	1.59932	-0.0305498	1.30751	0.995062	1.19983	-0.545074	0.884365	1.97417	2.17597	-0.837078	1.80632
OGN	1.93425	1.21961	0.0484287	0.192878	1.58614	-2.12717	-0.822859	0.296968	-1.44557	-0.0145106	0.669697	0.0672976	2.15286	0.133418	-0.083354	1.67122	-0.0257577	0.201748	-0.436367	2.0601	0.0192041	1.8338	1.6452	1.66405	-0.521239	1.73916	1.2197	-0.352325	2.25977	2.04558	1.1823	0.446322	-1.24789	1.02256	1.19187	-0.228582	0.139207	0.979491	1.88825	0.064148	1.45825	0.841586	1.01737	-1.00967	1.27182	1.30597	1.28924	-0.607355	-0.510425
OXTR	-0.81834	0.953016	2.97948	3.93648	1.47343	-0.522418	0.273876	-1.4587	1.16945	0.238137	3.50201	4.39646	0.667799	4.74137	-0.0268958	0.623211	1.46263	0.241009	0.96373	1.27192	2.47007	0.597519	2.26213	-0.0751793	3.8431	0.403023	0.98157	-0.0900908	1.12084	0.64882	0.468247	-1.00507	0.441597	1.28792	0.842914	2.76867	0.964555	0.656834	1.12247	-0.35396	0.432774	0.322635	0.537145	-0.100519	0.580989	0.727877	0.509531	-0.902177	0.968375
PDGFD	2.61882	-1.23996	4.76372	1.62408	0.0508486	-0.0577729	-1.34618	-0.0409675	0.790986	-1.36006	3.76077	4.04481	1.40612	2.39463	-1.2019	1.69099	1.21261	1.66344	1.0647	1.65109	2.06339	0.836706	1.23311	1.0049	3.84465	1.58531	0.341249	-0.261156	0.912812	0.65654	0.278501	-0.0823666	0.191664	1.17733	1.3087	3.25846	2.01232	0.646537	0.672974	0.138786	0.694132	1.7604	0.846585	0.293261	0.700123	0.970475	0.508218	0.276802	0.282378
PDGFRA	1.34191	2.20706	0.977203	2.4566	-0.667928	-1.80453	-1.13591	-0.660237	0.214543	1.03612	1.21082	0.373992	1.58865	0.437401	0.549498	1.6694	0.937982	1.2768	-0.118245	1.47545	0.136385	1.64706	1.59816	1.54603	0.427028	0.679644	0.569275	-0.321015	1.50939	1.05669	1.33219	-0.787321	1.26636	1.38555	1.33759	0.528074	1.40308	0.198494	1.50079	-0.571641	1.10811	1.40317	1.10289	0.292811	1.03766	1.48013	1.37288	-1.09375	0.923707
PGLYRP4	0.995041	0.454759	1.82841	2.45395	-0.787508	1.65249	0.364602	1.56818	2.99129	1.10761	1.59632	-0.787508	-0.787508	2.46604	1.80695	1.11072	2.15993	1.85583	-0.787508	1.80599	2.31333	0.615751	2.17437	-0.787508	-0.787508	-0.787508	0.595759	1.84995	1.18977	0.489967	-0.787508	-0.787508	1.11659	-0.787508	3.56753	-0.787508	2.91479	0.87358	1.14249	-0.787508	0.688755	0.682579	-0.787508	-0.787508	-0.787508	1.04631	1.05843	-0.787508	1.31142
PLAU	1.89102	6.18489	1.16886	0.581462	2.23661	-0.138636	-0.55011	-0.336856	2.67596	2.30704	1.5136	0.881654	0.916692	1.04849	-0.155216	0.659136	2.07929	1.20026	0.422368	1.36997	0.917799	1.12484	1.28163	-0.0649862	1.15231	1.69919	1.32662	0.584299	0.971049	1.25829	1.33942	0.45036	1.71214	1.49108	2.08622	1.03305	0.284298	1.13384	0.941658	-0.121352	0.559195	0.994442	0.826247	0.358096	1.3473	-0.090078	-0.0691615	-0.885137	1.10001
PLAUR	1.14994	3.42516	0.953264	0.695585	0.661302	0.301554	-0.775751	-0.55721	2.68423	2.09058	1.5306	2.62115	0.662967	0.9843	-0.414451	0.436687	2.51955	0.910509	1.1343	1.60201	1.13604	0.946599	1.55009	-0.0401128	1.73747	1.11756	1.39932	-0.285838	0.0388148	0.978042	1.3365	0.0268637	1.48428	1.10031	1.79767	1.49705	0.373991	1.1415	1.66819	-0.0304948	0.353831	1.3089	-0.00339925	-0.109435	1.04066	0.204382	0.000833998	-1.42662	1.55744
PLXNB3	0.767563	0.682043	1.1356	2.2685	0.520055	-0.63433	-0.278597	1.27942	-0.436476	1.62239	1.89308	2.06475	0.0547436	2.43384	0.589647	0.40416	0.892367	1.29632	-0.950633	1.09245	1.89097	0.997274	1.0655	0.119144	1.9325	0.202138	-0.000916779	-0.119284	1.12267	0.50735	0.349523	-0.645147	-0.392623	2.17889	0.740232	1.01872	2.31705	0.0952311	-0.207951	-0.924323	0.0298451	1.90012	1.53196	0.382612	-0.20294	0.607731	0.224961	1.21971	-0.160806
PTGER3	3.83799	3.58936	-0.166349	1.91001	3.0975	0.0612876	-1.34256	-0.838615	-0.595146	-0.661867	0.99956	0.409818	1.50696	-0.731686	0.848434	2.92151	-0.306139	2.20854	2.55357	2.01284	0.936845	1.22898	1.45316	1.28078	0.303054	2.09108	0.806265	-1.09406	1.38282	1.95791	0.380744	0.194639	-0.188692	1.27649	0.358	-0.577333	-1.35038	0.983275	0.914578	-1.03244	0.989892	0.215055	0.92837	0.406909	1.37434	0.467601	1.46442	-0.151725	1.8282
PTGS2	2.525	-0.914975	0.845413	1.20103	-0.101976	-0.55512	-1.31066	-1.34828	1.8143	0.601474	0.984703	0.779873	1.93096	0.745924	-0.685951	0.774794	2.60841	1.78015	0.0796318	1.84843	0.862557	1.21934	2.90151	-0.0113214	1.53375	0.830958	0.88451	-1.03778	0.64634	1.98725	1.2381	0.0630453	0.969559	1.43796	1.49516	0.403355	0.731076	1.56939	1.7627	0.562593	0.75487	1.05172	1.23128	0.789371	1.15025	1.26768	1.09108	-0.250925	1.40579
PTH1R	1.94467	0.16047	1.198	-0.0362031	0.837005	-1.14029	-0.554121	-0.125179	-1.21911	0.139148	0.716101	2.44836	0.688439	0.803815	-0.80321	0.929554	0.131457	1.81156	0.371568	2.04639	-0.0128058	1.95955	1.87715	1.12025	3.46978	0.90591	0.653818	-0.965289	1.36207	1.06803	0.797591	-1.02628	-0.948823	0.99356	0.474117	1.47186	1.37409	0.346338	1.98425	-0.755826	1.07312	1.74121	0.793399	0.088588	0.788244	2.16565	2.07886	-0.709684	0.557582
PTHLH	-0.178585	1.67602	2.15371	2.95507	0.0825568	-0.762467	-0.600439	0.275941	1.49067	0.805559	2.07413	2.26557	0.0388619	0.93447	0.774112	-0.326674	3.93653	1.58939	1.31835	1.07911	2.20479	0.764967	1.23687	-0.522451	2.26664	0.310635	1.10348	-0.716049	0.631079	1.04386	0.670539	0.239196	1.55105	1.31295	0.485373	1.84145	0.69067	0.905186	0.691626	-0.231055	1.50713	0.108779	0.101479	1.04237	0.125708	0.14246	-0.0165816	-0.872745	1.56115
PTN	2.777	4.21786	0.484898	1.21539	2.46723	0.537464	-0.476093	-0.0107465	0.48389	-0.264603	0.270162	0.673591	0.00967301	1.26191	-0.201594	0.393144	0.832865	0.849591	0.508077	1.59699	0.327343	1.28781	1.55012	-0.4084	0.173044	0.733968	0.445947	-0.055094	0.704071	1.13945	0.609316	-0.188417	0.0693847	0.536683	0.610962	0.543141	0.804347	0.212581	1.27775	0.0575414	0.816973	1.05867	1.12167	-0.23965	0.0968238	1.02979	1.13503	-0.879271	1.38299
PTX3	0.903402	2.64261	0.0476519	2.00144	2.63595	0.395654	0.289739	-0.703874	1.33728	1.70055	0.210048	1.60382	1.06794	-0.638336	0.626213	1.93664	0.366979	0.113848	0.927946	0.46425	-0.32202	1.09861	0.914117	1.58156	0.0636474	1.24526	0.691687	0.331763	0.824095	1.0529	1.27836	0.652926	0.277075	0.983538	0.921272	0.0388053	1.6849	0.451083	2.02037	0.160546	0.298182	1.58374	-0.294039	1.36419	0.290141	0.104411	-0.96118	-0.0465545	2.11179
RLN2	-0.926461	2.69673	0.521609	1.13749	-0.926461	-0.926461	0.449002	-0.926461	1.63904	0.607726	1.3769	0.605379	0.96773	1.58518	1.06969	-0.926461	1.56388	2.11619	2.48577	1.15697	-0.926461	1.42824	1.43229	0.470833	0.96005	0.632983	1.52681	2.00412	-0.926461	0.574816	1.46798	1.09162	1.55745	0.761635	1.44486	1.23465	1.36006	1.16607	-0.926461	0.937701	-0.926461	1.12814	-0.926461	-0.926461	-0.926461	0.758058	0.98072	-0.926461	1.69043
RORB	1.18372	3.76223	1.34914	0.278755	2.60068	0.256713	0.4059	-1.2773	0.183977	1.18051	1.29768	0.0810759	0.394586	-0.193936	-0.592947	2.79737	1.31997	2.08296	-0.546504	1.7699	-0.10449	1.99354	1.98735	1.256	0.0769517	0.423542	0.694454	0.311383	1.69052	1.17545	1.45704	0.40235	0.699922	1.8994	1.22242	-0.246473	1.20701	-0.16125	0.906249	0.0520003	0.809241	0.0268773	1.26041	1.23897	1.27839	1.60462	1.1308	-1.2773	1.36874
S100A6	2.52231	2.22206	1.62066	2.22453	3.00285	-1.1311	-0.834469	-0.773824	2.12373	2.62371	1.64183	2.23816	0.0634655	1.73708	0.458323	0.646976	1.35995	1.11839	0.737564	1.50189	1.43907	0.669244	1.10955	0.489942	1.93598	0.825053	0.705196	0.0226018	0.203753	0.45855	0.783919	0.0374689	2.52593	0.458042	2.00743	1.43621	1.90903	1.20468	0.952868	-0.240326	0.408906	0.526836	0.632803	-0.373041	0.608371	0.110654	-0.184477	-1.22041	0.581923
SCG2	1.73197	1.67427	1.15546	1.26394	2.5827	1.20592	0.108129	-0.521606	1.09553	1.01037	1.42894	1.82765	2.53065	1.02825	0.0847885	2.2118	1.52807	0.603879	1.0198	1.56987	0.571755	1.17658	0.796289	1.53964	0.808349	1.12462	1.87845	0.122549	0.74482	1.34352	1.53549	-0.425886	0.272419	1.46943	1.01502	0.866375	0.487628	0.476767	1.32259	-0.691841	0.897505	0.832289	0.768714	-0.382179	1.07076	-0.534376	0.574256	-1.75556	1.86847
SCTR	0.615549	-0.64116	3.4361	3.45749	1.13219	0.232692	0.537583	-1.17537	1.99645	0.244758	2.70769	3.6349	1.14393	3.06636	0.192745	0.189902	1.90252	1.6254	0.738762	1.66205	3.39749	0.230494	1.91864	0.28896	1.97415	0.415458	0.263208	-0.835564	0.421906	1.02024	1.09041	-0.210001	-0.329538	1.0756	1.5585	3.31551	1.26213	-0.152357	1.33145	-0.738354	0.550847	1.70034	0.474661	0.156937	-0.127995	0.946359	1.00043	-0.0849516	1.08332
SEMA3C	1.24806	1.273	1.4475	0.375606	0.733251	-0.237652	-1.53843	-0.394568	1.49252	1.53176	1.90542	2.3444	2.16067	1.48686	-0.034541	1.65717	2.33607	2.07078	0.180015	1.65711	2.11786	1.49485	1.4905	1.3471	1.65047	1.07144	0.820823	-0.692996	1.36772	1.4732	1.73626	-0.438829	0.405605	1.79108	1.6968	0.973668	2.2538	0.25805	1.05277	-0.544844	1.17205	1.77813	1.30815	-0.354124	1.15468	0.947057	0.963828	-0.771934	1.50937
SEMA3E	-0.135304	2.14291	1.50158	0.508049	-0.975826	2.31139	1.81573	-0.975826	2.78426	0.298523	1.83521	0.417939	-0.423806	-0.232453	-0.135986	-0.975826	1.89987	1.74178	1.17476	1.68445	0.37244	0.914981	1.37386	-0.502417	1.46618	-0.409899	0.741907	1.67296	-0.975826	1.1559	0.819776	0.844846	0.304727	0.303251	1.34018	2.1384	2.67196	-0.0719472	0.903543	0.588209	2.31436	1.24828	-0.162318	-0.0889807	-0.975826	1.15931	1.16083	-0.0733994	1.15985
SLIT2	1.93717	2.83521	1.53837	0.888797	1.55396	-0.215981	-0.310006	-0.0524059	0.705824	0.826069	2.12184	1.07139	2.17503	1.40713	0.275671	2.42119	1.57689	1.59692	-0.000969738	1.80231	0.825465	1.6771	1.45216	1.82641	0.987006	1.27163	1.27586	-0.0128336	1.69741	1.28585	1.85079	-0.32079	1.01461	1.8691	1.32633	1.06867	1.05831	0.339231	0.758641	1.24341	1.11681	1.25196	1.70077	0.0731747	1.34121	1.02704	0.921613	-0.361453	0.625015
STAB2	1.20228	-0.310338	-0.512842	0.00647482	0.889545	-1.31968	-0.138732	0.0546628	-1.71585	1.35129	-0.143299	-0.12291	0.147903	0.570796	-0.877097	-0.634206	0.59808	-0.373351	-0.104195	3.05085	-0.114293	2.31746	2.83341	1.20954	-2.6311	0.180351	-0.176054	-0.486973	0.33253	1.95253	1.96488	-2.6311	-0.45794	1.29111	0.982792	0.818456	1.39502	0.367259	2.78161	-0.505766	1.66762	0.696791	0.398716	-0.447832	0.684876	2.34034	3.00958	-0.417908	0.738661
TGFA	1.09489	0.231911	2.14234	1.45871	-0.190455	1.0124	-1.06525	-0.943199	0.0463706	0.229491	2.90635	2.5404	0.0101345	1.56843	-0.589536	0.547463	1.97472	1.30666	-0.201447	1.26747	2.01384	1.68176	1.38445	0.0532563	2.77416	0.303606	0.0793393	0.0509741	1.04072	0.620616	0.680586	-0.426577	1.67167	1.84875	0.533947	2.29667	1.68439	0.091455	0.9775	1.06175	0.399963	1.72681	1.41128	-0.226425	0.235196	1.0892	0.961994	0.760555	0.775365
TGFB2	0.920689	2.15331	2.04592	-0.401819	0.459198	-0.553257	-0.634738	0.246468	2.28254	1.29373	2.22583	2.20879	0.921602	3.73212	-0.0627253	0.594452	1.90774	0.285481	2.07119	1.63728	2.13622	0.654138	1.90479	-0.207145	1.36674	0.803084	0.614245	-1.62904	0.477355	0.992256	1.45397	-0.208631	1.10619	1.82783	1.50717	0.539279	2.15355	0.630559	0.891507	0.223879	1.16481	0.498114	0.523696	-0.194701	0.269971	0.993247	0.670867	-0.719246	0.586785
TGFB3	0.976127	4.28108	1.22949	0.722373	1.12676	-0.957891	-1.77999	-0.759591	0.329503	2.54321	2.59246	1.14878	2.37529	2.86016	-0.424461	2.50309	1.85156	1.85885	0.976634	1.58113	0.595993	2.13003	1.60282	2.46559	1.26666	2.01349	0.98782	-1.01569	0.874166	1.4086	1.64818	-0.347247	0.38316	2.05292	1.06739	1.61819	1.05406	0.268354	1.88258	0.669085	1.23907	1.70409	0.703431	-0.178903	1.34649	0.818521	0.443055	-0.725727	1.01762
TMSB15A	1.48812	3.71464	0.343094	0.394324	1.13505	1.05288	0.742101	-0.000598721	1.05705	0.0471146	0.650643	0.524596	0.604821	1.66292	0.218116	1.00086	0.559372	0.519714	2.09768	0.311807	1.07596	0.541867	0.58286	0.182421	0.329611	0.989101	0.289871	0.452311	0.361368	0.490392	0.687863	-0.0469732	0.345513	0.840898	-2.52924	2.24058	0.572757	-0.195736	0.312559	-0.597661	-0.16329	1.07623	0.115395	0.005323	0.147628	0.212925	-0.00366989	-0.198038	2.29476
TMSB15B	0.87559	3.30723	0.964287	2.29896	2.0533	0.194733	0.920425	-1.15851	2.44725	1.47795	1.86825	2.39187	1.0239	0.762714	-0.393688	1.34491	-1.15851	2.37068	2.95331	0.320997	2.23687	1.68007	-1.15851	0.618479	0.0186944	1.2868	1.45869	-0.353815	0.866214	1.37125	0.802086	-0.0803646	0.0370503	1.30964	1.47604	1.9249	2.41923	0.49709	1.36308	-0.00899556	0.243761	0.0830315	0.979926	-1.15851	1.24878	0.225215	0.587355	0.330454	2.8329
TNC	0.979711	3.59933	0.250943	-0.207269	-0.544391	-0.505039	0.430495	-0.201873	1.53353	3.43941	1.35181	1.46544	1.17439	1.49249	-0.0441607	0.899714	2.53392	2.41655	0.796492	1.82551	-0.1303	0.661107	1.42353	0.648723	1.78694	1.7201	0.793293	-0.636078	0.91482	1.39028	1.09438	-0.0518878	2.74194	0.638575	1.37338	0.769313	0.162244	0.706494	0.953693	-0.27436	0.945229	0.446003	1.10873	-1.02771	1.25214	0.631471	1.09792	-0.761188	0.764287
TNF	1.28818	0.57863	0.553353	3.15773	0.277264	-0.490588	0.41647	-0.267875	1.48141	1.38063	0.479081	1.96741	-0.0985394	0.375292	-0.481506	-0.68731	2.06384	2.25136	0.0037322	0.794246	3.42055	1.00451	1.04924	-0.0408411	-0.216861	0.422224	1.85049	0.0572532	-0.786404	0.692131	0.873527	0.363752	0.779672	1.37694	1.42786	0.0876105	0.315142	0.463247	0.718642	0.037688	-0.186332	0.629454	0.759113	-0.387897	0.628895	0.594321	-0.75335	-0.357117	0.697449
TNFRSF11B	-0.0332755	2.17143	-0.284285	0.0126055	-0.845565	-1.01773	0.508641	-0.276497	2.58301	1.01442	-0.238783	0.123774	0.172211	2.61621	0.757444	-0.382591	2.20718	0.904804	1.28035	1.47236	2.35863	0.852123	1.32266	-0.303262	-0.271457	0.393791	1.45896	0.028477	0.219959	0.709586	1.15031	-0.10588	1.7343	0.538341	0.880095	-0.101782	1.50519	1.24613	0.960054	0.594986	1.08651	0.983538	0.100286	0.665194	1.08065	1.09858	0.704877	-0.593873	0.395117
TNFRSF13C	0.678018	1.33734	-0.453348	0.547587	0.163174	0.165767	1.05364	-0.768743	0.536159	0.422372	-0.731587	0.297508	-0.323927	0.461946	-0.12995	0.305301	0.779047	3.94932	0.71485	0.742649	0.851186	2.70557	1.54146	-0.694342	-0.413656	0.338517	2.70265	1.6981	-0.125518	-0.238148	0.957947	-0.0530476	1.32364	2.67125	2.01435	0.283079	1.1896	0.137082	0.47058	-1.998	0.139884	0.710012	0.849264	-0.381563	0.892575	-0.0344266	0.0786718	0.00437122	1.31008
TNFSF15	0.0853918	0.608857	2.71512	1.72544	0.562429	0.389725	-0.775291	-0.538732	1.52505	0.0964331	2.29969	2.02223	0.256275	0.445712	-0.342875	0.160857	1.29793	1.65514	-0.435993	0.594565	2.3384	1.10366	0.0581849	-0.53277	2.01278	0.393278	0.501892	-0.947144	0.46309	1.94031	0.824353	0.103358	0.560841	2.36678	0.822553	1.63985	1.01956	-0.00185601	-0.282599	-0.196199	1.47154	1.584	0.668926	-0.464747	0.593337	-0.28367	-0.542601	-0.924008	0.979894
TRAV20	1.50031	1.6206	0.5092	-1.03382	-1.03382	0.766819	-1.03382	-1.03382	0.644933	-1.03382	0.726352	-1.03382	0.57843	0.542858	-1.03382	1.30443	0.94153	2.29851	-1.03382	0.559995	0.608023	1.69042	1.00601	0.468847	-1.03382	1.04057	1.07784	0.966991	0.522058	0.83005	1.47994	1.6074	1.02711	0.697725	1.34009	-1.03382	0.508808	-1.03382	-1.03382	-1.03382	0.705552	0.700819	1.27711	-1.03382	1.32016	-1.03382	0.703882	-1.03382	1.24488
TRAV23DV6	1.86284	1.38206	0.540321	-0.975462	-0.975462	0.520205	0.917771	-0.975462	0.673893	1.04347	1.39637	-0.975462	1.04467	-0.975462	-0.975462	0.609502	1.12764	2.3963	-0.975462	1.30343	0.912452	1.63581	0.867687	-0.975462	-0.975462	0.626808	1.87988	0.829419	1.10325	0.856072	1.57617	1.53163	0.888379	1.60354	1.58239	-0.975462	0.813809	0.871578	0.79282	-0.975462	1.28629	1.16647	1.48439	-0.975462	1.33842	0.723103	0.459076	-0.975462	-0.975462
TRAV35	1.24411	1.55657	0.813319	-0.820405	-0.820405	-0.820405	1.03493	-0.820405	1.39723	0.881941	-0.820405	-0.820405	-0.820405	-0.820405	-0.820405	1.33062	-0.820405	2.52993	-0.820405	0.864564	1.35967	1.40175	1.66007	1.21761	-0.820405	0.90197	1.66942	1.10941	1.27202	0.85578	1.34105	1.54333	1.45247	1.73442	1.36638	1.08821	0.812923	-0.820405	1.07195	-0.820405	1.01129	1.00652	1.21226	-0.820405	1.11837	1.28252	-0.820405	-0.820405	-0.820405
TRAV39	2.22176	1.50485	0.56305	-1.05147	2.34519	0.542647	-1.05147	-1.05147	1.3044	0.630913	-1.05147	0.62907	-1.05147	0.874349	-1.05147	0.911203	0.993798	2.16815	-1.05147	0.613728	0.661624	1.26125	1.40045	0.799782	-1.05147	1.57938	0.965854	-1.05147	0.853412	1.44268	1.20115	1.00506	1.28535	1.02986	1.39023	0.557541	0.562658	0.620597	1.26185	0.887044	0.921771	0.754114	0.95758	-1.05147	0.864733	-1.05147	0.480617	0.618961	0.852323
TUBB3	0.246741	2.77019	1.60509	2.52876	-0.746102	-0.941467	0.11665	-0.30515	0.987139	2.18889	2.60061	1.8915	1.01006	1.1892	0.0135527	1.14739	2.49238	0.564602	2.27031	1.21447	1.57204	1.25014	1.54084	0.870092	2.53163	1.47828	1.30836	1.03066	0.141684	0.970151	1.17955	-0.19134	1.26411	1.06443	0.420113	2.40071	0.199256	0.467481	0.807458	-0.00248853	0.668952	0.576452	0.807495	0.323161	0.636947	0.79473	0.360253	-0.114717	1.66155
VIPR2	3.97435	-1.36924	0.431722	1.49629	3.67486	0.489851	-1.36924	-1.36924	-0.138089	-0.423264	0.508626	-0.425442	0.61755	1.3039	1.20837	0.619078	0.544171	1.24442	0.469852	1.80291	0.183351	1.35748	0.800153	0.769304	0.13492	0.849348	0.608545	0.453337	1.47063	0.935001	0.317323	0.520842	0.537337	0.468363	1.16575	0.321704	1.29903	0.601077	1.03153	-1.36924	0.911565	0.869663	1.44809	-0.457963	0.0816017	0.784121	0.754241	1.03838	1.35875
GALR3	-2.19015	-0.245535	-2.19015	-2.19015	-2.19015	-0.818705	-2.19015	0.122776	-2.19015	-0.713858	-0.535408	-0.380902	-0.177738	-0.754691	0.204439	-0.176416	-0.275225	0.235213	0.571706	0.286987	0.853858	-2.19015	-0.730813	0.172991	-2.19015	-0.0121736	-0.646253	0.921233	0.0961695	-0.410343	-0.36334	0.683768	-2.19015	0.314737	-2.19015	-0.801082	-0.79502	1.00589	-2.19015	0.214682	-0.221591	-0.895301	0.528299	0.0372684	-0.766021	-2.19015	-0.562413	0.822559	-2.19015
[truncated: 325 more columns]
